# Supplementary material for: Rensch’s rule in avian lice: contradictory allometric trends for sexual size dimorphism
Source: Sci Rep. 2019 May 27;9:7908. doi: 10.1038/s41598-019-44370-5 (PMC6536520; doi:10.1038/s41598-019-44370-5)
Supplement: Supplementary file 1 — Supplementary Data S1: Louse family data [file 41598_2019_44370_MOESM1_ESM.csv]

ID	louse_species	male_total_body_length	female_total_body_length	louse_family	caic	host_species	order	host_weight	references
18	Actornithophilus_bicolor	1750	2050	2	AAAA	Arenaria_interpres	Charadriiformes	136	Zlotorzycka J 1976. Wszoly - Mallophaga. Nadrodzina Menoponoidea. [Mallophaga. Superfamily Menoponoidea] Polskie Towarzystwo Entomologiczne [Klucze do Oznaczania Owadów Polski] 15(2):1-189.
19	Actornithophilus_canuti	2210	2405	2	AAAB	Calidris_canutus	Charadriiformes	136	Price RD & Leibovitz L 1969. A new species of Actornithophilus (Mallophaga: Menoponidae) from the knot. Canadian Entomologist 101(9):997-999.
20	Actornithophilus_ceruleus	1690	2050	2	AAAC	Procelsterna_cerulea	Charadriiformes	53	Timmermann G 1954. Studien uber Mallophagen aus den sammlungen des Britischen Museums (Nat. Hist.), London. II. Das Amblycerengenus Actornithophilus Ferris, 1916. Annals and Magazine of Natural History (Series 12) 7:829-841.
21	Actornithophilus_crinitus	1850	2050	2	AAAD	Vanellus_coronatus	Charadriiformes	165	Clay T 1962. A key to the species of Actornithophilus Ferris with notes and descriptions of new species. Bulletin of the British Museum (Natural History) Entomology, 11, 189-244.
22	Actornithophilus_erinaceus	1840	1850	2	AAAE	Rostratula_benghalensis	Charadriiformes	121	Timmermann G 1954. Studien uber Mallophagen aus den sammlungen des Britischen Museums (Nat. Hist.), London. II. Das Amblycerengenus Actornithophilus Ferris, 1916. Annals and Magazine of Natural History (Series 12) 7:829-841.
23	Actornithophilus_flumineus	1700	2150	2	AAAF	Actitis_hypoleucos	Charadriiformes	48	Zlotorzycka J 1976. Wszoly - Mallophaga. Nadrodzina Menoponoidea. [Mallophaga. Superfamily Menoponoidea] Polskie Towarzystwo Entomologiczne [Klucze do Oznaczania Owadów Polski] 15(2):1-189.
24	Actornithophilus_gracilis	1950	2220	2	AAAG	Vanellus_vanellus	Charadriiformes	218.5	Rodríguez Caaberio F, Jiménez González A & Castellanos Ruiz E 1981. Estudos de los malofagus parasitos de Vanellus vanellus (Linn.). Revista Ibérica de Parasitología, 41, 381-390.
25	Actornithophilus_grandiceps	1950	2250	2	AAAH	Haematopus_ostralegus	Charadriiformes	526	Zlotorzycka J 1976. Wszoly - Mallophaga. Nadrodzina Menoponoidea. [Mallophaga. Superfamily Menoponoidea] Polskie Towarzystwo Entomologiczne [Klucze do Oznaczania Owadów Polski] 15(2):1-189.
26	Actornithophilus_himantopi	1785	2205	2	AAAI	Himantopus_himantopus	Charadriiformes	161	Blagoveshtchensky DI 1951. Mallophaga Tadzykistana. Parazitologiceskij Sbornik (Moscow and Leningrad), 13, 272-327.
27	Actornithophilus_incisus	1660	1925	2	AAAJ	Anous_stolidus	Charadriiformes	172.5	Timmermann G 1954. Studien uber Mallophagen aus den sammlungen des Britischen Museums (Nat. Hist.), London. II. Das Amblycerengenus Actornithophilus Ferris, 1916. Annals and Magazine of Natural History (Series 12) 7:829-841.
28	Actornithophilus_limosae	2200	2350	2	AAAK	Limosa_lapponica	Charadriiformes	292.5	Zlotorzycka J 1976. Wszoly - Mallophaga. Nadrodzina Menoponoidea. [Mallophaga. Superfamily Menoponoidea] Polskie Towarzystwo Entomologiczne [Klucze do Oznaczania Owadów Polski] 15(2):1-189.
29	Actornithophilus_lyallpurensis	1520	1980	2	AAAL	Tringa_ochropus	Charadriiformes	71.4	Ansari MAR 1957. Studies on the amblyceran Mallophaga infesting birds in the Panjab. Indian Journal of Entomology. 18: 427-439.
30	Actornithophilus_mexicanus	1770	2120	2	AAAM	Himantopus_mexicanus	Charadriiformes	170	Emerson KC 1953. New North American Mallophaga. Journal of the Kansas Entomological Society. 26, 132-136.
31	Actornithophilus_multisetosus	1500	1800	2	AAAN	Lymnocryptes_minimus	Charadriiformes	50.2	Zlotorzycka J 1976. Wszoly - Mallophaga. Nadrodzina Menoponoidea. [Mallophaga. Superfamily Menoponoidea] Polskie Towarzystwo Entomologiczne [Klucze do Oznaczania Owadów Polski] 15(2):1-189.
32	Actornithophilus_ochraceus1	1780	2000	2	AAAOA	Pluvialis_apricaria	Charadriiformes	214	Clay T 1962. A key to the species of Actornithophilus Ferris with notes and descriptions of new species. Bulletin of the British Museum (Natural History) Entomology, 11, 189-244.
33	Actornithophilus_ochraceus2	1850	2100	2	AAAOB	Pluvialis_squatarola	Charadriiformes	250	Zlotorzycka J 1976. Wszoly - Mallophaga. Nadrodzina Menoponoidea. [Mallophaga. Superfamily Menoponoidea] Polskie Towarzystwo Entomologiczne [Klucze do Oznaczania Owadów Polski] 15(2):1-189.
34	Actornithophilus_ochraceus3	1550	1600	2	AAAOC	Charadrius_dubius	Charadriiformes	38.7	Zlotorzycka J 1976. Wszoly - Mallophaga. Nadrodzina Menoponoidea. [Mallophaga. Superfamily Menoponoidea] Polskie Towarzystwo Entomologiczne [Klucze do Oznaczania Owadów Polski] 15(2):1-189.
35	Actornithophilus_ochraceus5	1550	1850	2	AAAOD	Charadrius_hiaticula	Charadriiformes	64.1	Zlotorzycka J 1976. Wszoly - Mallophaga. Nadrodzina Menoponoidea. [Mallophaga. Superfamily Menoponoidea] Polskie Towarzystwo Entomologiczne [Klucze do Oznaczania Owadów Polski] 15(2):1-189.
36	Actornithophilus_paludosus	1750	1950	2	AAAP	Tringa_nebularia	Charadriiformes	187	Zlotorzycka J 1976. Wszoly - Mallophaga. Nadrodzina Menoponoidea. [Mallophaga. Superfamily Menoponoidea] Polskie Towarzystwo Entomologiczne [Klucze do Oznaczania Owadów Polski] 15(2):1-189.
37	Actornithophilus_patellatus	2500	2800	2	AAAQ	Numenius_arquata	Charadriiformes	805.5	Zlotorzycka J 1976. Wszoly - Mallophaga. Nadrodzina Menoponoidea. [Mallophaga. Superfamily Menoponoidea] Polskie Towarzystwo Entomologiczne [Klucze do Oznaczania Owadów Polski] 15(2):1-189.
38	Actornithophilus_pediculiodes	1650	1700	2	AAAR	Arenaria_interpres	Charadriiformes	136	Zlotorzycka J 1976. Wszoly - Mallophaga. Nadrodzina Menoponoidea. [Mallophaga. Superfamily Menoponoidea] Polskie Towarzystwo Entomologiczne [Klucze do Oznaczania Owadów Polski] 15(2):1-189.
39	Actornithophilus_piceus1	2570	3115	2	AAASA	Larus_marinus	Charadriiformes	1658.5	Timmermann G 1954. Studien uber Mallophagen aus den sammlungen des Britischen Museums (Nat. Hist.), London. II. Das Amblycerengenus Actornithophilus Ferris, 1916. Annals and Magazine of Natural History (Series 12) 7:829-841.
41	Actornithophilus_pustulosus	1700	2450	2	AAAT	Philomachus_pugnax	Charadriiformes	136	Zlotorzycka J 1976. Wszoly - Mallophaga. Nadrodzina Menoponoidea. [Mallophaga. Superfamily Menoponoidea] Polskie Towarzystwo Entomologiczne [Klucze do Oznaczania Owadów Polski] 15(2):1-189.
42	Actornithophilus_sabulosus	2180	3290	2	AAAU	Charadrius_semipalmatus	Charadriiformes	46.9	Clay T 1962. A key to the species of Actornithophilus Ferris with notes and descriptions of new species. Bulletin of the British Museum (Natural History) Entomology, 11, 189-244.
43	Actornithophilus_sedes	1700	1800	2	AAAV	Glareola_pratincola	Charadriiformes	84.9	Zlotorzycka J 1976. Wszoly - Mallophaga. Nadrodzina Menoponoidea. [Mallophaga. Superfamily Menoponoidea] Polskie Towarzystwo Entomologiczne [Klucze do Oznaczania Owadów Polski] 15(2):1-189.
44	Actornithophilus_spinulosus	1800	2000	2	AAAW	Limosa_limosa	Charadriiformes	291	Zlotorzycka J 1976. Wszoly - Mallophaga. Nadrodzina Menoponoidea. [Mallophaga. Superfamily Menoponoidea] Polskie Towarzystwo Entomologiczne [Klucze do Oznaczania Owadów Polski] 15(2):1-189.
45	Actornithophilus_tetracilis	2185	2530	2	AAAX	Burhinus_oedicnemus	Charadriiformes	459	Clay T 1962. A key to the species of Actornithophilus Ferris with notes and descriptions of new species. Bulletin of the British Museum (Natural History) Entomology, 11, 189-244.
46	Actornithophilus_totani	1950	2650	2	AAAY	Tringa_totanus	Charadriiformes	129	Zlotorzycka J 1976. Wszoly - Mallophaga. Nadrodzina Menoponoidea. [Mallophaga. Superfamily Menoponoidea] Polskie Towarzystwo Entomologiczne [Klucze do Oznaczania Owadów Polski] 15(2):1-189.
47	Actornithophilus_umbrinus1	1720	2010	2	AAAZA	Calidris_ferruginea	Charadriiformes	58.1	Clay T 1962. A key to the species of Actornithophilus Ferris with notes and descriptions of new species. Bulletin of the British Museum (Natural History) Entomology, 11, 189-244.
48	Actornithophilus_umbrinus2	1700	2200	2	AAAZB	Calidris_alba	Charadriiformes	57	Zlotorzycka J 1976. Wszoly - Mallophaga. Nadrodzina Menoponoidea. [Mallophaga. Superfamily Menoponoidea] Polskie Towarzystwo Entomologiczne [Klucze do Oznaczania Owadów Polski] 15(2):1-189.
49	Actornithophilus_umbrinus3	1750	1950	2	AAAZC	Calidris_minuta	Charadriiformes	27	Zlotorzycka J 1976. Wszoly - Mallophaga. Nadrodzina Menoponoidea. [Mallophaga. Superfamily Menoponoidea] Polskie Towarzystwo Entomologiczne [Klucze do Oznaczania Owadów Polski] 15(2):1-189.
50	Actornithophilus_umbrinus4	1700	2100	2	AAAZD	Calidris_alpina	Charadriiformes	46.9	Zlotorzycka J 1976. Wszoly - Mallophaga. Nadrodzina Menoponoidea. [Mallophaga. Superfamily Menoponoidea] Polskie Towarzystwo Entomologiczne [Klucze do Oznaczania Owadów Polski] 15(2):1-189.
51	Actornithophilus_uniseriatus	1850	2450	2	AAAa	Recurvirostra_avosetta	Charadriiformes	304	Zlotorzycka J 1976. Wszoly - Mallophaga. Nadrodzina Menoponoidea. [Mallophaga. Superfamily Menoponoidea] Polskie Towarzystwo Entomologiczne [Klucze do Oznaczania Owadów Polski] 15(2):1-189.
53	Amyrsidea_amy1	2160	2200	2	AABBBBBBBBBBBAAA	Arborophila_brunneopectus	Galliformes	292.5	Emerson KC & Stojanovich CJ 1963. Two new species of Mallophaga for Asia. Entomological News 74(10):261-264.
55	Amyrsidea_arg_afropavo	1650	2097	2	AABBBBBBBBBBBABA	Afropavo_congensis	Galliformes	1281	Benoit PLG 1963. Les Mallophages du Paon congolais (Afropavo congensis Chapin). Bulletins de la Societe Royale de Zoologie d’Anvers, 26, 17-24.
56	Amyrsidea_arg_lagopi1	1850	2200	2	AABBBBBBBBBBBABBA	Tetrao_urogallus	Galliformes	2950	Zlotorzycka J 1976. Wszoly - Mallophaga. Nadrodzina Menoponoidea. [Mallophaga. Superfamily Menoponoidea] Polskie Towarzystwo Entomologiczne [Klucze do Oznaczania Owadów Polski] 15(2):1-189.
57	Amyrsidea_arg_lagopi2	2006	2277	2	AABBBBBBBBBBBABBB	Tetrao_tetrix	Galliformes	1082.5	Zlotorzycka J 1972. Zwei an Lyrurus tetrix (L.) (Tetraonidae) schmarotzende neue Mallophagen (Amblycera). Polskie Pismo Entomologiczne, 42, 579-586.
58	Amyrsidea_arg_perdicis	1920	2358	2	AABBBBBBBBBBBABC	Perdix_perdix	Galliformes	405.5	Zlotorzycka J 1976. Wszoly - Mallophaga. Nadrodzina Menoponoidea. [Mallophaga. Superfamily Menoponoidea] Polskie Towarzystwo Entomologiczne [Klucze do Oznaczania Owadów Polski] 15(2):1-189.; Fedorenko IO 1983. Menoponoidea. Fauna of Ukrainie - In Ukrainian. Kiev, pp 166.
59	Amyrsidea_cra_aburris	1715	2130	2	AABBBBBBBBBBBACA	Aburria_aburri	Galliformes	1407.5	Scharf WC & Emerson KC 1984. A revision of Amyrsidea, subgenus Cracimenopon (Mallophaga: Menoponidae). Proceedings of the Entomological Society of Washington, 86, 877-892.
60	Amyrsidea_cra_caquetae	1520	1970	2	AABBBBBBBBBBBACBA	Ortalis_motmot	Galliformes	520	Carriker MA 1967. Posthumous papers of Melbourne A. Carriker, Jr. IV. Review of the genus Cracimenopon (Mallophaga: Menoponidae) found on the avian genus Ortalis, with descriptions of six new forms. United States National Museum Bulletin 248:37-45.
61	Amyrsidea_cra_caquetae1	1500	1760	2	AABBBBBBBBBBBACBB	Ortalis_motmot	Galliformes	520	Carriker MA 1967. Posthumous papers of Melbourne A. Carriker, Jr. IV. Review of the genus Cracimenopon (Mallophaga: Menoponidae) found on the avian genus Ortalis, with descriptions of six new forms. United States National Museum Bulletin 248:37-45.
62	Amyrsidea_cra_garruli	1990	2115	2	AABBBBBBBBBBBACC	Ortalis_garrula	Galliformes	532	Scharf WC & Emerson KC 1984. A revision of Amyrsidea, subgenus Cracimenopon (Mallophaga: Menoponidae). Proceedings of the Entomological Society of Washington, 86, 877-892.
63	Amyrsidea_cra_jacquacu	1680	1870	2	AABBBBBBBBBBBACD	Penelope_jacquacu	Galliformes	1490	Scharf WC & Emerson KC 1984. A revision of Amyrsidea, subgenus Cracimenopon (Mallophaga: Menoponidae). Proceedings of the Entomological Society of Washington, 86, 877-892.
64	Amyrsidea_cra_mituensis	1440	1970	2	AABBBBBBBBBBBACE	Mitu_mitu	Galliformes	2640	Scharf WC & Emerson KC 1984. A revision of Amyrsidea, subgenus Cracimenopon (Mallophaga: Menoponidae). Proceedings of the Entomological Society of Washington, 86, 877-892.
65	Amyrsidea_cra_purpurascens	1740	1825	2	AABBBBBBBBBBBACF	Penelope_purpurascens	Galliformes	2060	Scharf WC & Emerson KC 1984. A revision of Amyrsidea, subgenus Cracimenopon (Mallophaga: Menoponidae). Proceedings of the Entomological Society of Washington, 86, 877-892.
66	Amyrsidea_cra_rogersi	1665	1875	2	AABBBBBBBBBBBACG	Crax_fasciolata	Galliformes	2600	Scharf WC & Emerson KC 1984. A revision of Amyrsidea, subgenus Cracimenopon (Mallophaga: Menoponidae). Proceedings of the Entomological Society of Washington, 86, 877-892.
67	Amyrsidea_cra_rubra	1890	2180	2	AABBBBBBBBBBBACH	Crax_rubra	Galliformes	4133	Scharf WC & Emerson KC 1984. A revision of Amyrsidea, subgenus Cracimenopon (Mallophaga: Menoponidae). Proceedings of the Entomological Society of Washington, 86, 877-892.
68	Amyrsidea_cra_semicracis	1680	1795	2	AABBBBBBBBBBBACI	Penelope_argyrotis	Galliformes	798	Scharf WC & Emerson KC 1984. A revision of Amyrsidea, subgenus Cracimenopon (Mallophaga: Menoponidae). Proceedings of the Entomological Society of Washington, 86, 877-892.
70	Amyrsidea_cra_spicula	1690	1840	2	AABBBBBBBBBBBACK	Ortalis_vetula	Galliformes	563	Carriker MA 1967. Posthumous papers of Melbourne A. Carriker, Jr. IV. Review of the genus Cracimenopon (Mallophaga: Menoponidae) found on the avian genus Ortalis, with descriptions of six new forms. United States National Museum Bulletin 248:37-45.
71	Amyrsidea_cra_steineri	1885	2130	2	AABBBBBBBBBBBACL	Crax_alector	Galliformes	3075	Price RD & Emerson KC 1986. New Mallophaga from the black curassow (Galliformes: Craciidae) in Venezuela. Journal of Entomological Science, 21, 309-314.
72	Amyrsidea_cra_wagleri	1710	2060	2	AABBBBBBBBBBBACM	Ortalis_poliocephala	Galliformes	760	Carriker MA 1967. Posthumous papers of Melbourne A. Carriker, Jr. IV. Review of the genus Cracimenopon (Mallophaga: Menoponidae) found on the avian genus Ortalis, with descriptions of six new forms. United States National Museum Bulletin 248:37-45.
73	Amyrsidea_des_praegracilis	1750	1720	2	AABBBBBBBBBBBAD	Odontophorus_gujanensis	Galliformes	314.5	Scharf WC & Emerson KC 1983. The subgenus Desumenopon of Amyrsidea (Mallophaga: Menoponidae). Proceedings of the Entomological Society of Washington, 85, 98-103.
74	Ancistrona_vagelli	3200	6150	2	AABBAA	Fulmarus_glacialis	Procellariiformes	613	Clay T & Hopkins GHE 1960. The early literature on Mallophaga: Part IV. Bull. Brit. Mus. (Nat. Hist.) Ent. 9(1): 1-61.
79	Ardeiphilus_floridae	1800	2500	2	AABBBBBABBCA	Egretta_thula	Pelecaniformes	371	Tuff DW 1965. A new species and record of the genus Ardeiphilus in North America (Mallophaga: Menoponidae). Texas Journal of Science 17(1):110-112.
80	Austromenopon_aegialitidis	1300	1550	2	AABBBABBBA	Vanellus_vanellus	Charadriiformes	218.5	Zlotorzycka J 1976. Wszoly - Mallophaga. Nadrodzina Menoponoidea. [Mallophaga. Superfamily Menoponoidea] Polskie Towarzystwo Entomologiczne [Klucze do Oznaczania Owadów Polski] 15(2):1-189.
81	Austromenopon_affine	1580	1770	2	AABBBABBBB	Diomedea_exulans	Procellariiformes	8190	Price RD & Clay T 1972. A review of the genus Austromenopon (Mallophaga: Menoponidae) from the Procellariiformes. Annals of the Entomological Society of America 65(2):487-504.
82	Austromenopon_alpinum	1200	1800	2	AABBBABBBC	Calidris_alpina	Charadriiformes	46.9	Zlotorzycka J 1976. Wszoly - Mallophaga. Nadrodzina Menoponoidea. [Mallophaga. Superfamily Menoponoidea] Polskie Towarzystwo Entomologiczne [Klucze do Oznaczania Owadów Polski] 15(2):1-189.
83	Austromenopon_atrofulvum	1150	1750	2	AABBBABBBD	Sterna_caspia	Charadriiformes	655	Zlotorzycka J 1976. Wszoly - Mallophaga. Nadrodzina Menoponoidea. [Mallophaga. Superfamily Menoponoidea] Polskie Towarzystwo Entomologiczne [Klucze do Oznaczania Owadów Polski] 15(2):1-189.
84	Austromenopon_brevifimbriatum	1560	1930	2	AABBBABBBE	Fulmarus_glacialis	Procellariiformes	613	Price RD & Clay T 1972. A review of the genus Austromenopon (Mallophaga: Menoponidae) from the Procellariiformes. Annals of the Entomological Society of America 65(2):487-504.
85	Austromenopon_confine	1450	1850	2	AABBBABBBF	Numenius_tenuirostris	Charadriiformes	308	Zlotorzycka J 1976. Wszoly - Mallophaga. Nadrodzina Menoponoidea. [Mallophaga. Superfamily Menoponoidea] Polskie Towarzystwo Entomologiczne [Klucze do Oznaczania Owadów Polski] 15(2):1-189.
86	Austromenopon_crocatum	1550	2150	2	AABBBABBBG	Numenius_arquata	Charadriiformes	805.5	Zlotorzycka J 1976. Wszoly - Mallophaga. Nadrodzina Menoponoidea. [Mallophaga. Superfamily Menoponoidea] Polskie Towarzystwo Entomologiczne [Klucze do Oznaczania Owadów Polski] 15(2):1-189.
87	Austromenopon_cursorium	1800	2500	2	AABBBABBBH	Cursorius_cursor	Charadriiformes	138	Zlotorzycka J 1976. Wszoly - Mallophaga. Nadrodzina Menoponoidea. [Mallophaga. Superfamily Menoponoidea] Polskie Towarzystwo Entomologiczne [Klucze do Oznaczania Owadów Polski] 15(2):1-189.
88	Austromenopon_decorosum	1150	1650	2	AABBBABBBI	Tringa_totanus	Charadriiformes	129	Zlotorzycka J 1976. Wszoly - Mallophaga. Nadrodzina Menoponoidea. [Mallophaga. Superfamily Menoponoidea] Polskie Towarzystwo Entomologiczne [Klucze do Oznaczania Owadów Polski] 15(2):1-189.
89	Austromenopon_durisetosum	1400	1600	2	AABBBABBBJ	Gallinago_gallinago	Charadriiformes	105	Zlotorzycka J 1976. Wszoly - Mallophaga. Nadrodzina Menoponoidea. [Mallophaga. Superfamily Menoponoidea] Polskie Towarzystwo Entomologiczne [Klucze do Oznaczania Owadów Polski] 15(2):1-189.
90	Austromenopon_echinatum	2660	2470	2	AABBBABBBK	Calonectris_diomedea	Procellariiformes	535	Price RD & Clay T 1972. A review of the genus Austromenopon (Mallophaga: Menoponidae) from the Procellariiformes. Annals of the Entomological Society of America 65(2):487-504.
91	Austromenopon_edwardsi	2065	2225	2	AABBBABBBL	Puffinus_lherminieri	Procellariiformes	168	Price RD & Clay T 1972. A review of the genus Austromenopon (Mallophaga: Menoponidae) from the Procellariiformes. Annals of the Entomological Society of America 65(2):487-504.
92	Austromenopon_elliotti	1340	1885	2	AABBBABBBM	Pelecanoides_urinatrix	Procellariiformes	141	Price RD & Clay T 1972. A review of the genus Austromenopon (Mallophaga: Menoponidae) from the Procellariiformes. Annals of the Entomological Society of America 65(2):487-504.
93	Austromenopon_enigki	1240	1830	2	AABBBABBBN	Pelagodroma_marina	Procellariiformes	47.2	Price RD & Clay T 1972. A review of the genus Austromenopon (Mallophaga: Menoponidae) from the Procellariiformes. Annals of the Entomological Society of America 65(2):487-504.
94	Austromenopon_erilis	1100	1650	2	AABBBABBBO	Calidris_maritima	Charadriiformes	62.7	Zlotorzycka J 1976. Wszoly - Mallophaga. Nadrodzina Menoponoidea. [Mallophaga. Superfamily Menoponoidea] Polskie Towarzystwo Entomologiczne [Klucze do Oznaczania Owadów Polski] 15(2):1-189.
95	Austromenopon_fuscofasciatum	1450	1950	2	AABBBABBBP	Stercorarius_pomarinus	Charadriiformes	694	Zlotorzycka J 1976. Wszoly - Mallophaga. Nadrodzina Menoponoidea. [Mallophaga. Superfamily Menoponoidea] Polskie Towarzystwo Entomologiczne [Klucze do Oznaczania Owadów Polski] 15(2):1-189.
96	Austromenopon_gregariae	1300	1800	2	AABBBABBBQ	Vanellus_gregarius	Charadriiformes	226	Zlotorzycka J 1976. Wszoly - Mallophaga. Nadrodzina Menoponoidea. [Mallophaga. Superfamily Menoponoidea] Polskie Towarzystwo Entomologiczne [Klucze do Oznaczania Owadów Polski] 15(2):1-189.
97	Austromenopon_haematopi	1400	1850	2	AABBBABBBR	Haematopus_ostralegus	Charadriiformes	526	Zlotorzycka J 1976. Wszoly - Mallophaga. Nadrodzina Menoponoidea. [Mallophaga. Superfamily Menoponoidea] Polskie Towarzystwo Entomologiczne [Klucze do Oznaczania Owadów Polski] 15(2):1-189.
98	Austromenopon_himantopi	1200	1700	2	AABBBABBBS	Himantopus_himantopus	Charadriiformes	161	Zlotorzycka J 1976. Wszoly - Mallophaga. Nadrodzina Menoponoidea. [Mallophaga. Superfamily Menoponoidea] Polskie Towarzystwo Entomologiczne [Klucze do Oznaczania Owadów Polski] 15(2):1-189.
99	Austromenopon_icterum	1573	2056	2	AABBBABBBT	Scolopax_rusticola	Charadriiformes	309.5	Zlotorzycka J 1961. Mallophaga from birds associated with water environment in Poland. Acta Zoologica Cracoviensia, 6, 273-343.
100	Austromenopon_limosae	1400	1900	2	AABBBABBBU	Limosa_limosa	Charadriiformes	291	Zlotorzycka J 1976. Wszoly - Mallophaga. Nadrodzina Menoponoidea. [Mallophaga. Superfamily Menoponoidea] Polskie Towarzystwo Entomologiczne [Klucze do Oznaczania Owadów Polski] 15(2):1-189.
101	Austromenopon_longithoracicum	2715	2440	2	AABBBABBBV	Calonectris_leucomelas	Procellariiformes	580	Price RD & Clay T 1972. A review of the genus Austromenopon (Mallophaga: Menoponidae) from the Procellariiformes. Annals of the Entomological Society of America 65(2):487-504.
102	Austromenopon_meyeri	1300	1800	2	AABBBABBBW	Limosa_lapponica	Charadriiformes	292.5	Zlotorzycka J 1976. Wszoly - Mallophaga. Nadrodzina Menoponoidea. [Mallophaga. Superfamily Menoponoidea] Polskie Towarzystwo Entomologiczne [Klucze do Oznaczania Owadów Polski] 15(2):1-189.
103	Austromenopon_micrandum	1300	1500	2	AABBBABBBX	Recurvirostra_avosetta	Charadriiformes	304	Zlotorzycka J 1976. Wszoly - Mallophaga. Nadrodzina Menoponoidea. [Mallophaga. Superfamily Menoponoidea] Polskie Towarzystwo Entomologiczne [Klucze do Oznaczania Owadów Polski] 15(2):1-189.
104	Austromenopon_narboroughi	2095	2165	2	AABBBABBBY	Puffinus_lherminieri	Procellariiformes	168	Price RD & Clay T 1972. A review of the genus Austromenopon (Mallophaga: Menoponidae) from the Procellariiformes. Annals of the Entomological Society of America 65(2):487-504.
105	Austromenopon_navigans1	1750	2340	2	AABBBABBBZA	Thalassarche_melanophrys	Procellariiformes	3564	Price RD & Clay T 1972. A review of the genus Austromenopon (Mallophaga: Menoponidae) from the Procellariiformes. Annals of the Entomological Society of America 65(2):487-504.
106	Austromenopon_navigans2	1750	2120	2	AABBBABBBZB	Thalassarche_bulleri	Procellariiformes	2635	Price RD & Clay T 1972. A review of the genus Austromenopon (Mallophaga: Menoponidae) from the Procellariiformes. Annals of the Entomological Society of America 65(2):487-504.
107	Austromenopon_nigropleurum	1150	1450	2	AABBBABBBa	Alca_torda	Charadriiformes	726	Zlotorzycka J 1976. Wszoly - Mallophaga. Nadrodzina Menoponoidea. [Mallophaga. Superfamily Menoponoidea] Polskie Towarzystwo Entomologiczne [Klucze do Oznaczania Owadów Polski] 15(2):1-189.
108	Austromenopon_ossifragae	1690	2050	2	AABBBABBBb	Macronectes_giganteus	Procellariiformes	4395	Price RD & Clay T 1972. A review of the genus Austromenopon (Mallophaga: Menoponidae) from the Procellariiformes. Annals of the Entomological Society of America 65(2):487-504.
109	Austromenopon_paululum	1330	1610	2	AABBBABBBc	Puffinus_pacificus	Procellariiformes	388	Price RD & Clay T 1972. A review of the genus Austromenopon (Mallophaga: Menoponidae) from the Procellariiformes. Annals of the Entomological Society of America 65(2):487-504.
110	Austromenopon_phaeopodis	1500	2100	2	AABBBABBBd	Numenius_phaeopus	Charadriiformes	379.5	Zlotorzycka J 1976. Wszoly - Mallophaga. Nadrodzina Menoponoidea. [Mallophaga. Superfamily Menoponoidea] Polskie Towarzystwo Entomologiczne [Klucze do Oznaczania Owadów Polski] 15(2):1-189.
111	Austromenopon_pinguis	1330	1520	2	AABBBABBBe	Phoebastria_nigripes	Procellariiformes	3195	Price RD & Clay T 1972. A review of the genus Austromenopon (Mallophaga: Menoponidae) from the Procellariiformes. Annals of the Entomological Society of America 65(2):487-504.
112	Austromenopon_spenceri	1200	1850	2	AABBBABBBf	Phalaropus_lobatus	Charadriiformes	36.8	Zlotorzycka J 1976. Wszoly - Mallophaga. Nadrodzina Menoponoidea. [Mallophaga. Superfamily Menoponoidea] Polskie Towarzystwo Entomologiczne [Klucze do Oznaczania Owadów Polski] 15(2):1-189.
113	Austromenopon_squatarolae	1350	1850	2	AABBBABBBg	Pluvialis_squatarola	Charadriiformes	250	Zlotorzycka J 1976. Wszoly - Mallophaga. Nadrodzina Menoponoidea. [Mallophaga. Superfamily Menoponoidea] Polskie Towarzystwo Entomologiczne [Klucze do Oznaczania Owadów Polski] 15(2):1-189.
114	Austromenopon_stammeri	1255	1820	2	AABBBABBBh	Pachyptila_turtur	Procellariiformes	137	Price RD & Clay T 1972. A review of the genus Austromenopon (Mallophaga: Menoponidae) from the Procellariiformes. Annals of the Entomological Society of America 65(2):487-504.
115	Austromenopon_transversum	1500	2000	2	AABBBABBBi	Larus_audouinii	Charadriiformes	535	Lafuente M, Roca V, Martín-Mateo P, Carbonell E & Estrada A 2000. Lice and ticks parsitizing Audouin's Gull Larus audounii Payraudeau, 1826 (Aves, Laridae) in the Chafarinas Islands (W Mediterranean). Miscellánia Zoológica, 23, 93-102.
116	Bonomiella_concii	1218	1913	2	AABBAB	Streptopelia_decaocto	Columbiformes	149	Zlotorzycka J 1976. Wszoly - Mallophaga. Nadrodzina Menoponoidea. [Mallophaga. Superfamily Menoponoidea] Polskie Towarzystwo Entomologiczne [Klucze do Oznaczania Owadów Polski] 15(2):1-189.; Fedorenko IO 1983. Menoponoidea. Fauna of Ukrainie - In Ukrainian. Kiev, pp 166.
118	Ciconiphilus_cygni	1990	2130	2	AABBBBBABBAA	Cygnus_cygnus	Anseriformes	9350	Price RD & Beer JR 1965. A review of Ciconiphilus Bedford (Mallophaga: Menoponidae). Canadian Entomologist, 97, 657-667.
119	Ciconiphilus_decimfasciatus	1670	1960	2	AABBBBBABBAB	Ardea_cinerea	Pelecaniformes	1443	Price RD & Beer JR 1965. A review of Ciconiphilus Bedford (Mallophaga: Menoponidae). Canadian Entomologist, 97, 657-667.
120	Ciconiphilus_euxenuri	2055	2300	2	AABBBBBABBAC	Ciconia_maguari	Ciconiiformes	4000	Palma RL 1978. Una especie neuva del genero Ciconiphilus Bedford (Mallophaga: Menoponidae). Physis, Seccion C, 37, 251-254.
121	Ciconiphilus_quadripustulatus	2110	2295	2	AABBBBBABBAD	Ciconia_ciconia	Ciconiiformes	3448	Price RD & Beer JR 1965. A review of Ciconiphilus Bedford (Mallophaga: Menoponidae). Canadian Entomologist, 97, 657-667.
125	Colpocephalum_angulaticeps	1510	1720	2	AABBBBBABBCBBBAA	Fregata_minor	Suliformes	1055	Price RD 1967. The Colpocephalum (Mallophaga: Menoponidae) of the Pelecaniformes. The Canadian Entomologist, 99, 273-280.
126	Colpocephalum_apivorum	1300	1500	2	AABBBBBABBCBBBAB	Pernis_apivorus	Accipitriformes	758	Zlotorzycka J 1964. Mallophaga parasitizing Passeriformes and Pici I. Subfamilies Dennyinae, Machaerilaeminae, Colpocephalinae. Acta Parasitologica Polonica, 12, 165-192.
127	Colpocephalum_ateri	1190	1373	2	AABBBBBABBCBBBAC	Milvago_chimachima	Falconiformes	332.5	Tenderio J & Mendes LF 1994. Études sue les Colpocephalum (Mallophaga, Menoponidae)? Parasites des Falconides. III - Quelques observations sur le "groupe polybori" Price & Beer, avec description de trois espéces nouvelles. Garcia de Orta, Sér. Zool. Lisboa, 20, 137-140.
128	Colpocephalum_barbati	1500	1950	2	AABBBBBABBCBBBAD	Gypaetus_barbatus	Accipitriformes	5680	Zlotorzycka J 1964. Mallophaga parasitizing Passeriformes and Pici I. Subfamilies Dennyinae, Machaerilaeminae, Colpocephalinae. Acta Parasitologica Polonica, 12, 165-192.
129	Colpocephalum_brachysomum	1300	1650	2	AABBBBBABBCBBBAEA	Asio_flammeus	Strigiformes	346.5	Zlotorzycka J 1964. Mallophaga parasitizing Passeriformes and Pici I. Subfamilies Dennyinae, Machaerilaeminae, Colpocephalinae. Acta Parasitologica Polonica, 12, 165-192.
130	Colpocephalum_brachysomum2	1710	1850	2	AABBBBBABBCBBBAEB	Bubo_virginianus	Strigiformes	1354.5	Emerson KC 1961. Three new species of Mallophaga from the great horned owl. Proceedings of the Biological Society of Washington. 74:187-192.
131	Colpocephalum_cristatae	2015	2300	2	AABBBBBABBCBBBAF	Cariama_cristata	Cariamiformes	1400	Price RD 1968. Two new species of Colpocephalum (Mallophaga: Menoponidae) from the Gruiformes. Journal of Parasitology, 54, 686-689.
132	Colpocephalum_cucullarae	1510	1850	2	AABBBBBABBCBBBAG	Sagittarius_serpentarius	Accipitriformes	4017	Martin Mateo MP & Gallego J 1992. Redescription of two species of Mallophaga (Insecta) parasites on Sagittarius serpentarius (Miller) (Aves). Journal of the Entomological Society of Southern Africa, 55,137-147.
133	Colpocephalum_emersoni	1760	2055	2	AABBBBBABBCBBBAH	Phodilus_badius	Strigiformes	281.5	Price RD 1964. A New Species of Colpocephalum (Mallophaga: Menoponidae) from the Owl Phodilus Badius, Journal of the Kansas Entomological Society 210-212
134	Colpocephalum_eucarenum	2690	3240	2	AABBBBBABBCBBBAI	Pelecanus_onocrotalus	Pelecaniformes	9520	Dik B, Uslu U 2008. Mallophaga Species Observed in White Pelicans (Pelecanus onocrotalus, Linnaeus) in Turkey. Türkiye Parazitoloji Dergisi, 32, 71-76.
135	Colpocephalum_falconii	1630	1920	2	AABBBBBABBCBBBAJ	Falco_rufigularis	Falconiformes	168	Carriker MA 1963. New and little known Mallophaga from Venezuelan birds (Part II). Memoria Sociedad de Ciencias Naturales La Salle, 23, 5-42.
136	Colpocephalum_flavescens	1600	2050	2	AABBBBBABBCBBBAK	Haliaeetus_albicilla	Accipitriformes	4793	Zlotorzycka J 1964. Mallophaga parasitizing Passeriformes and Pici I. Subfamilies Dennyinae, Machaerilaeminae, Colpocephalinae. Acta Parasitologica Polonica, 12, 165-192.
137	Colpocephalum_fregili1	1445	1595	2	AABBBBBABBCBBBALA	Pyrrhocorax_pyrrhocorax	Passeriformes	268	Price RD & Beer JR 1965. A review of the Colpocephalum of the Corvidae with the description of a new species. Proceedings of the Entomological Society of Washington, 67, 7-14.
138	Colpocephalum_fregili2	1205	1440	2	AABBBBBABBCBBBALB	Corvus_frugilegus	Passeriformes	453.5	Zlotorzycka J 1964. Mallophaga parasitizing Passeriformes and Pici I. Subfamilies Dennyinae, Machaerilaeminae, Colpocephalinae. Acta Parasitologica Polonica, 12, 165-192.
139	Colpocephalum_fregili3	1730	1900	2	AABBBBBABBCBBBALC	Corvus_splendens	Passeriformes	293.5	Ansari MAR 1957. Studies on the amblyceran Mallophaga infesting birds in the Panjab. Indian Journal of Entomology. 18: 427-439.
140	Colpocephalum_gypsi	1540	1889	2	AABBBBBABBCBBBAM	Gyps_fulvus	Accipitriformes	7436	Eichler W & Zlotorzycka J 1971. Studien uber Raubvogelfederlinge. VII. Die Neocolpocephalum-Gruppe und ihre Wirt-Parasit-Beziehungen. Angewandte Parasitologie. 12:19-33.; Martin MP, Blasco-Zumeta J 1996. Malófagos parásitos de aves de un sabinar de Los Monegros, Zaragoza. ZAPATERI Rvta. aragon. ent., 6, 83-91.
141	Colpocephalum_holzenthali	1540	1775	2	AABBBBBABBCBBBAN	Micrastur_ruficollis	Falconiformes	178.5	Clayton DH & Price RD1989. Colpocephalum holzenthali n. sp. (Mallophaga: Menoponidae) from the barred forest-falcon Micrastur ruficollis (Falconidae) in Peru. Journal of Parasitology, 75, 505-507.
142	Colpocephalum_ignotum	1600	1865	2	AABBBBBABBCBBBAO	Centropus_superciliosus	Cuculiformes	130	Price RD 1968. The Colpocephalum of the Cuculiformes. Annals of the Entomological Society of America 61:816-819.
143	Colpocephalum_impressum	1450	1750	2	AABBBBBABBCBBBAP	Aquila_chrysaetos	Accipitriformes	4263.5	Zlotorzycka J 1964. Mallophaga parasitizing Passeriformes and Pici I. Subfamilies Dennyinae, Machaerilaeminae, Colpocephalinae. Acta Parasitologica Polonica, 12, 165-192.
144	Colpocephalum_inaequale	1500	1540	2	AABBBBBABBCBBBAQ	Dryocopus_martius	Piciformes	321	Zlotorzycka J 1964. Mallophaga parasitizing Passeriformes and Pici I. Subfamilies Dennyinae, Machaerilaeminae, Colpocephalinae. Acta Parasitologica Polonica, 12, 165-192.
145	Colpocephalum_kelloggi	1220	1513	2	AABBBBBABBCBBBAR	Cathartes_aura	Accipitriformes	1430	Eichler W & Zlotorzycka J 1963. Studien über Raubvogelfederlinge. IV. Bemerkenswerte Colpocephalidae von Geiern (Vulturidae und Aegypiidae). Acta Parasitologica Polonica, 199-221.
146	Colpocephalum_leptopygos	1800	2150	2	AABBBBBABBCBBBAS	Plegadis_falcinellus	Pelecaniformes	633.8	Zlotorzycka J 1964. Mallophaga parasitizing Passeriformes and Pici I. Subfamilies Dennyinae, Machaerilaeminae, Colpocephalinae. Acta Parasitologica Polonica, 12, 165-192.
147	Colpocephalum_maculatum	1300	1725	2	AABBBBBABBCBBBAT	Milvago_chimango	Falconiformes	296	Tenderio J & Mendes LF 1994. Études sue les Colpocephalum (Mallophaga, Menoponidae)? Parasites des Falconides. III - Quelques observations sur le "groupe polybori" Price & Beer, avec description de trois espéces nouvelles. Garcia de Orta, Sér. Zool. Lisboa, 20, 137-140.
148	Colpocephalum_maguari	2068	2129	2	AABBBBBABBCBBBAU	Ciconia_maguari	Ciconiiformes	4000	Palma RL 1973. Notas sobre el "complejo Colpocephalum" sobre aves Argentinas. Neotropica, 19, 18-26.
149	Colpocephalum_megalopteri	2055	2375	2	AABBBBBABBCBBBAV	Phalcoboenus_megalopterus	Falconiformes	788	Price RD 1967. Two New Species of Menoponidae (Mallophaga) From the Falconiformes. Journal of Medical Entomology, 4, 319-321
150	Colpocephalum_milvi1	1478	1792	2	AABBBBBABBCBBBAWA	Milvus_milvus	Accipitriformes	1080	Tendeiro J, d. Miranda Restivo MA & Mocci Demartis A 1979. Sur trois espèces du genre Colpocephalum Nitzsch (Mallophaga, Menoponidae), parasites de Falconiformes de la Sardaigne. Garcia de Orta, Série Zool, 8, 29-38.
151	Colpocephalum_milvi2	1414	1734	2	AABBBBBABBCBBBAWB	Milvus_migrans	Accipitriformes	567	Tendeiro J, d. Miranda Restivo MA & Mocci Demartis A 1979. Sur trois espèces du genre Colpocephalum Nitzsch (Mallophaga, Menoponidae), parasites de Falconiformes de la Sardaigne. Garcia de Orta, Série Zool, 8, 29-38.
153	Colpocephalum_nanum	1540	1830	2	AABBBBBABBCBBBAXA	Buteo_buteo	Accipitriformes	875	Pérez JM, Ruiz I & Granados JE 1996. Contribution al conocimiento del genero Colpocephalum Nitzsch, 1818 (Phthiraptera: Menoponidae) en Espana. Investigaciones de la Biosfera, 1, 35-41.
154	Colpocephalum_nanum2	1230	1990	2	AABBBBBABBCBBBAXB	Buteo_rufinus	Accipitriformes	1174.5	Dik B 2006. Mallophaga Species on Long-Legged Buzzards (Buteo rufinus): New Records from Turkey. Türkiye Parazitoloji Dergisi, 30, 226-230.
155	Colpocephalum_napiforme	1380	1520	2	AABBBBBABBCBBBAY	Buteogallus_meridionalis	Accipitriformes	808	Carriker MA 1963. New and little known Mallophaga from Venezuelan birds (Part II). Memoria Sociedad de Ciencias Naturales La Salle, 23, 5-42.
156	Colpocephalum_occidentalis	2200	2395	2	AABBBBBABBCBBBAZ	Pelecanus_occidentalis	Pelecaniformes	3438	Price RD 1967. The Colpocephalum (Mallophaga: Menoponidae) of the Pelecaniformes. The Canadian Entomologist, 99, 273-280.
157	Colpocephalum_papuensis	2710	2320	2	AABBBBBABBCBBBAa	Talegalla_cuvieri	Galliformes	1785	Mey E 1999. Neue, auf Grossfusshühnern (Megapodiidae) lebende und zumeist aus Indonesien stammende Federlinge (Insecta, Phthiraptera: Amblycera & Ischnocera). Rudolstadter nat. Hist. Schr., Suppl. 3, 119-137.
158	Colpocephalum_pectinatum	1480	1810	2	AABBBBBABBCBBBAb	Athene_cunicularia	Strigiformes	151	Carriker MA 1963. New and little known Mallophaga from Venezuelan birds (Part II). Memoria Sociedad de Ciencias Naturales La Salle, 23, 5-42.
159	Colpocephalum_percnopteri	1300	1600	2	AABBBBBABBCBBBAc	Neophron_percnopterus	Accipitriformes	2082	Zlotorzycka J 1964. Mallophaga parasitizing Passeriformes and Pici I. Subfamilies Dennyinae, Machaerilaeminae, Colpocephalinae. Acta Parasitologica Polonica, 12, 165-192.
160	Colpocephalum_phasianini	1535	1740	2	AABBBBBABBCBBBAd	Centropus_phasianinus	Cuculiformes	373.5	Price RD 1968. The Colpocephalum of the Cuculiformes. Annals of the Entomological Society of America 61:816-819.
162	Colpocephalum_rosei	1930	1940	2	AABBBBBABBCBBBAf	Phoenicopterus_ruber	Phoenicopteriformes	3035	Price RD & Emerson KC 1974. A new species of Colpocephalum (Mallophaga: Menoponidae) from an Indian flamingo. Journal of the Kansas Entomological Society 47(1):63-66.
163	Colpocephalum_talegallae	1044	1379	2	AABBBBBABBCBBBAg	Talegalla_jobiensis	Galliformes	1484	Mey E 1982. Zur Taxonomie und Biologie der Mallophagen von Talegalla jobiensis longicaudus A. B. Meyer, 1891 (Aves, Megapodidae). Reichenbachia, 20, 223-246.
164	Colpocephalum_tandani	2040	2540	2	AABBBBBABBCBBBAh	Threskiornis_aethiopicus	Pelecaniformes	1498	Price RD 1976. A new species of Colpocephalum (Phthiraptera) on Threskiornis (Aves) from Aldabra. Systematic Entomology, 1, 61-63.
165	Colpocephalum_turbinatum2	1150	1427	2	AABBBBBABBCBBBAiA	Gyps_bengalensis	Accipitriformes	4385	Eichler W & Zlotorzycka J 1963. Studien über Raubvogelfederlinge. IV. Bemerkenswerte Colpocephalidae von Geiern (Vulturidae und Aegypiidae). Acta Parasitologica Polonica, 199-221.
166	Colpocephalum_turbinatum3	1400	1750	2	AABBBBBABBCBBBAiB	Milvus_migrans	Accipitriformes	567	Zlotorzycka J 1964. Mallophaga parasitizing Passeriformes and Pici I. Subfamilies Dennyinae, Machaerilaeminae, Colpocephalinae. Acta Parasitologica Polonica, 12, 165-192.
167	Colpocephalum_turbinatum4	1570	1700	2	AABBBBBABBCBBBAiC	Buteo_jamaicensis	Accipitriformes	2450	Carriker MA 1903. Mallophaga from birds of Costa Rica, Central America. University of Nebraska Studies 3(2):123-197.
168	Colpocephalum_unciferum	2390	2725	2	AABBBBBABBCBBBAj	Pelecanus_erythrorhynchos	Pelecaniformes	5649.5	Price RD 1967. The Colpocephalum (Mallophaga: Menoponidae) of the Pelecaniformes. The Canadian Entomologist, 99, 273-280.
169	Colpocephalum_zebra	2270	2630	2	AABBBBBABBCBBBAk	Ciconia_ciconia	Ciconiiformes	3448	Martin Mateo MP 1988. Maláfagos (insecta) parásitos de la cigüena común, Ciconia ciconia (L.) (Aves). Eos, 64, 147-158.
170	Comatomenopon_dichromanassae	1960	1990	2	AABBBBBABBCBBBBA	Egretta_rufescens	Pelecaniformes	614	Tuff DW 1967. Notes on the mallophagan genus Comatomenopon and descriptions of two new species. Journal of Medical Entomology, 4, 247-250.
171	Comatomenopon_elbeli	2250	2250	2	AABBBBBABBCBBBBB	Ardea_purpurea	Pelecaniformes	1065.5	Emerson KC 1958. New species of Comatomenopon (Mallophaga: Amblycera). Annals and Magazine of Natural History (Series 12), 10, 710-712.
172	Comatomenopon_elongatum	2180	2330	2	AABBBBBABBCBBBBC	Egretta_garzetta	Pelecaniformes	312	Emerson KC 1958. New species of Comatomenopon (Mallophaga: Amblycera). Annals and Magazine of Natural History (Series 12), 10, 710-712.
173	Comatomenopon_ibis	2210	2070	2	AABBBBBABBCBBBBD	Bubulcus_ibis	Pelecaniformes	2450	Emerson KC 1958. New species of Comatomenopon (Mallophaga: Amblycera). Annals and Magazine of Natural History (Series 12), 10, 710-712.
174	Comatomenopon_thulae	1960	1990	2	AABBBBBABBCBBBBE	Egretta_thula	Pelecaniformes	371	Tuff DW 1967. Notes on the mallophagan genus Comatomenopon and descriptions of two new species. Journal of Medical Entomology, 4, 247-250.
177	Cuculiphilus_aeg_gypis	2045	2510	2	AABBBBBABBBA	Gyps_bengalensis	Accipitriformes	4385	Scharf WC & Price RD 1965. A Taxonomic Study of the Genus Cuculiphilus (Mallophaga: Menoponidae). Annals of the Entomological Society of America, 58, 546-555.
178	Cuculiphilus_car_megaspinus	1340	1600	2	AABBBBBABBBB	Opisthocomus_hoazin	Opisthocomiformes	696	Carriker MA 1940. Studies in Neotropical Mallophaga - Part II. New genera and species. Lloydia 3(4):281-300.
179	Cuculiphilus_cuc_fasciatus	1520	1790	2	AABBBBBABBBCA	Cuculus_canorus	Cuculiformes	111.5	Clay T & Hopkins GHE 1951. The early literature on Mallophaga: Part II. Bull. Brit. Mus. (Nat. Hist.) Ent. 2(1): 1-36.
180	Cuculiphilus_cuc_platygaster	1230	1945	2	AABBBBBABBBCB	Scythrops_novaehollandiae	Cuculiformes	613.5	Scharf WC & Price RD 1965. A Taxonomic Study of the Genus Cuculiphilus (Mallophaga: Menoponidae). Annals of the Entomological Society of America, 58, 546-555.
181	Cuculiphilus_fal_alternatus	2065	2210	2	AABBBBBABBBDA	Cathartes_aura	Accipitriformes	1430	Scharf WC & Price RD 1965. A Taxonomic Study of the Genus Cuculiphilus (Mallophaga: Menoponidae). Annals of the Entomological Society of America, 58, 546-555.
182	Cuculiphilus_fal_zonatus	2000	2080	2	AABBBBBABBBDB	Vultur_gryphus	Accipitriformes	11300	Carriker MA 1903. Mallophaga from birds of Costa Rica, Central America. University of Nebraska Studies 3(2):123-197.
183	Dennyus_col_adamsae	1960	2470	2	AABBADAAA	Collocalia_terraereginae	Apodiformes	12	Clayton DH, Price RD & Page RDM 1996. Revison of Dennyus (Collodennyus) lice (Phthiraptera: Menoponidae) from swiftlets, with descriptions of new taxa and a comparison of host-parasite relationships. Systematic Entomology 21: 179-204.
184	Dennyus_col_carljoseni_carljoseni	2220	2720	2	AABBADAABA	Collocalia_fuciphaga	Apodiformes	13.5	Clayton DH, Price RD & Page RDM 1996. Revison of Dennyus (Collodennyus) lice (Phthiraptera: Menoponidae) from swiftlets, with descriptions of new taxa and a comparison of host-parasite relationships. Systematic Entomology 21: 179-204.
185	Dennyus_col_carljoseni_forresteri_	2220	2549	2	AABBADAABB	Collocalia_francica	Apodiformes	8.9	Clayton DH, Price RD & Page RDM 1996. Revison of Dennyus (Collodennyus) lice (Phthiraptera: Menoponidae) from swiftlets, with descriptions of new taxa and a comparison of host-parasite relationships. Systematic Entomology 21: 179-204.
186	Dennyus_col_carljoseni_fosteri	2220	2670	2	AABBADAABC	Collocalia_elaphra	Apodiformes	10.7	Clayton DH, Price RD & Page RDM 1996. Revison of Dennyus (Collodennyus) lice (Phthiraptera: Menoponidae) from swiftlets, with descriptions of new taxa and a comparison of host-parasite relationships. Systematic Entomology 21: 179-204.
187	Dennyus_col_collinsi	2060	2720	2	AABBADAAC	Collocalia_brevirostris	Apodiformes	12.6	Clayton DH, Price RD & Page RDM 1996. Revison of Dennyus (Collodennyus) lice (Phthiraptera: Menoponidae) from swiftlets, with descriptions of new taxa and a comparison of host-parasite relationships. Systematic Entomology 21: 179-204.
188	Dennyus_col_distinctus_distinctus	2027	2293	2	AABBADAADA	Collocalia_linchi	Apodiformes	5.9	Clayton DH, Price RD & Page RDM 1996. Revison of Dennyus (Collodennyus) lice (Phthiraptera: Menoponidae) from swiftlets, with descriptions of new taxa and a comparison of host-parasite relationships. Systematic Entomology 21: 179-204.
189	Dennyus_col_distinctus_timjonesi_	2109	2350	2	AABBADAADB	Collocalia_esculenta	Apodiformes	8	Clayton DH, Price RD & Page RDM 1996. Revison of Dennyus (Collodennyus) lice (Phthiraptera: Menoponidae) from swiftlets, with descriptions of new taxa and a comparison of host-parasite relationships. Systematic Entomology 21: 179-204.
190	Dennyus_col_elliotti	2070	2615	2	AABBADAAE	Collocalia_whiteheadi	Apodiformes	14	Clayton DH, Price RD & Page RDM 1996. Revison of Dennyus (Collodennyus) lice (Phthiraptera: Menoponidae) from swiftlets, with descriptions of new taxa and a comparison of host-parasite relationships. Systematic Entomology 21: 179-204.
191	Dennyus_col_emersoni	2050	2595	2	AABBADAAF	Collocalia_brevirostris	Apodiformes	12.6	Clayton DH, Price RD & Page RDM 1996. Revison of Dennyus (Collodennyus) lice (Phthiraptera: Menoponidae) from swiftlets, with descriptions of new taxa and a comparison of host-parasite relationships. Systematic Entomology 21: 179-204.
193	Dennyus_col_francicus	1710	2030	2	AABBADAAH	Collocalia_spodiopygia	Apodiformes	8.2	Clayton DH, Price RD & Page RDM 1996. Revison of Dennyus (Collodennyus) lice (Phthiraptera: Menoponidae) from swiftlets, with descriptions of new taxa and a comparison of host-parasite relationships. Systematic Entomology 21: 179-204.
194	Dennyus_col_hahnae	2245	2740	2	AABBADAAI	Collocalia_hirundinacea	Apodiformes	10.1	Clayton DH, Price RD & Page RDM 1996. Revison of Dennyus (Collodennyus) lice (Phthiraptera: Menoponidae) from swiftlets, with descriptions of new taxa and a comparison of host-parasite relationships. Systematic Entomology 21: 179-204.
195	Dennyus_col_kristinae	2315	2645	2	AABBADAAJ	Collocalia_spodiopygia	Apodiformes	8.2	Clayton DH, Price RD & Page RDM 1996. Revison of Dennyus (Collodennyus) lice (Phthiraptera: Menoponidae) from swiftlets, with descriptions of new taxa and a comparison of host-parasite relationships. Systematic Entomology 21: 179-204.
196	Dennyus_col_medwayi	2120	2640	2	AABBADAAK	Hydrochous_gigas	Apodiformes	35.8	Clayton DH, Price RD & Page RDM 1996. Revison of Dennyus (Collodennyus) lice (Phthiraptera: Menoponidae) from swiftlets, with descriptions of new taxa and a comparison of host-parasite relationships. Systematic Entomology 21: 179-204.
197	Dennyus_col_simberloffi	1765	2270	2	AABBADAAL	Collocalia_maxima	Apodiformes	17	Clayton DH, Price RD & Page RDM 1996. Revison of Dennyus (Collodennyus) lice (Phthiraptera: Menoponidae) from swiftlets, with descriptions of new taxa and a comparison of host-parasite relationships. Systematic Entomology 21: 179-204.
198	Dennyus_col_somadikartai	2027	2515	2	AABBADAAM	Collocalia_linchi	Apodiformes	5.9	Clayton DH, Price RD & Page RDM 1996. Revison of Dennyus (Collodennyus) lice (Phthiraptera: Menoponidae) from swiftlets, with descriptions of new taxa and a comparison of host-parasite relationships. Systematic Entomology 21: 179-204.
199	Dennyus_col_tompsoni	2035	2585	2	AABBADAAN	Collocalia_maxima	Apodiformes	17	Clayton DH, Price RD & Page RDM 1996. Revison of Dennyus (Collodennyus) lice (Phthiraptera: Menoponidae) from swiftlets, with descriptions of new taxa and a comparison of host-parasite relationships. Systematic Entomology 21: 179-204.
200	Dennyus_col_wraggi	1590	1965	2	AABBADAAO	Collocalia_spodiopygia	Apodiformes	8.2	Clayton DH, Price RD & Page RDM 1996. Revison of Dennyus (Collodennyus) lice (Phthiraptera: Menoponidae) from swiftlets, with descriptions of new taxa and a comparison of host-parasite relationships. Systematic Entomology 21: 179-204.
201	Dennyus_cte_elbeli	1975	2275	2	AABBADABA	Collocalia_esculenta	Apodiformes	8	Price RD & Clayton DH 1997. Two new species of Dennyus (Ctenodennyus) lice (Phthiraptera: Menoponidae) from swiftlets (Apodiformes: Apodidae). Journal of the Kansas Entomological Society 70: 4-10.
202	Dennyus_cte_southwoodi	2200	2670	2	AABBADABB	Collocalia_francica	Apodiformes	8.9	Price RD & Clayton DH 1997. Two new species of Dennyus (Ctenodennyus) lice (Phthiraptera: Menoponidae) from swiftlets (Apodiformes: Apodidae). Journal of the Kansas Entomological Society 70: 4-10.
203	Dennyus_den_australis	2390	2880	2	AABBADACA	Aeronautes_andecolus	Apodiformes	15.5	Carriker MA 1954. Studies in neotropical Mallophaga, XI: bird lice of the suborder Amblycera, genus Dennyus Neumann. Proceedings of the United States National Museum 103(3331):533-549.
205	Dennyus_den_hirundinis1	2490	3000	2	AABBADACCA	Apus_apus	Apodiformes	37.6	Clay T & Hopkins GHE 1950. The early literature on Mallophaga: Part I. Bull. Brit. Mus. (Nat. Hist.) Ent. 1(3): 223-272.
206	Dennyus_den_hirundinis2	1750	1920	2	AABBADACCB	Apus_affinis	Apodiformes	17.9	Carriker MA 1954. Studies in neotropical Mallophaga, XI: bird lice of the suborder Amblycera, genus Dennyus Neumann. Proceedings of the United States National Museum 103(3331):533-549.
207	Dennyus_den_hirundinis3	2430	2920	2	AABBADACCC	Apus_bradfieldi	Apodiformes	42.4	Büttiker W 1954. Fünf neue Arten der Gattung Dennyus. Acta Tropica, 11, 159-162.
208	Dennyus_den_hirundinis4	2680	2920	2	AABBADACCD	Collocalia_unicolor	Apodiformes	11	Büttiker W 1954. Fünf neue Arten der Gattung Dennyus. Acta Tropica, 11, 159-162.
209	Dennyus_den_limbus	2100	2840	2	AABBADACD	Chaetura_spinicaudus	Apodiformes	15.2	Carriker MA 1954. Studies in neotropical Mallophaga, XI: bird lice of the suborder Amblycera, genus Dennyus Neumann. Proceedings of the United States National Museum 103(3331):533-549.
210	Dennyus_den_meridionalis	2155	2720	2	AABBADACE	Chaetura_spinicaudus	Apodiformes	15.2	Carriker MA 1903. Mallophaga from birds of Costa Rica, Central America. University of Nebraska Studies 3(2):123-197.; Carriker MA 1954. Studies in neotropical Mallophaga, XI: bird lice of the suborder Amblycera, genus Dennyus Neumann. Proceedings of the United States National Museum 103(3331):533-549.
211	Dennyus_den_rotundocapitis	2040	2630	2	AABBADACF	Streptoprocne_zonaris	Apodiformes	98.1	Carriker MA 1954. Studies in neotropical Mallophaga, XI: bird lice of the suborder Amblycera, genus Dennyus Neumann. Proceedings of the United States National Museum 103(3331):533-549.
212	Dennyus_den_vonarxi	2600	3000	2	AABBADACG	Tachymarptis_melba	Apodiformes	104	Büttiker W 1954. Fünf neue Arten der Gattung Dennyus. Acta Tropica, 11, 159-162.
213	Dennyus_tak_giganteus	3130	3780	2	AABBADAD	Hirundapus_giganteus	Apodiformes	127	Emerson KC & Price RD 1968. A new species of Dennyus (Mallophaga: Menoponidae) from the Malaysian spine-tailed swift. Proceedings of the Biological Society of Washington 81: 87-90.
217	Eidmanniella_albescens1	1800	2440	2	AABBBABAAA	Sula_leucogaster	Suliformes	1219	Ryan, S. O. & Price RD 1969. A review of the genus Eidmanniella (Mallophaga: Menoponidae) from the Pelecaniformes. Annals of the Entomological Society of America, 62, 815-823.
218	Eidmanniella_albescens2	1810	2568	2	AABBBABAAB	Sula_dactylatra	Suliformes	1713	Emerson KC 1947. Notes on the Menoponidae of North America. I. Canadian Entomologist 79: 135-141.
220	Eidmanniella_pellucida1	1400	2000	2	AABBBABACA	Phalacrocorax_carbo	Suliformes	2109.5	Zlotorzycka J 1976. Wszoly - Mallophaga. Nadrodzina Menoponoidea. [Mallophaga. Superfamily Menoponoidea] Polskie Towarzystwo Entomologiczne [Klucze do Oznaczania Owadów Polski] 15(2):1-189.
221	Eidmanniella_pellucida2	1675	2350	2	AABBBABACB	Phalacrocorax_capensis	Suliformes	1217	Ryan, S. O. & Price RD 1969. A review of the genus Eidmanniella (Mallophaga: Menoponidae) from the Pelecaniformes. Annals of the Entomological Society of America, 62, 815-823.
222	Eidmanniella_pustulosa	1740	2700	2	AABBBABAD	Morus_bassanus	Suliformes	2999.5	Emerson KC 1947. Notes on the Menoponidae of North America. I. Canadian Entomologist 79: 135-141.
224	Eomenopon_clissoldi	2065	2265	2	AABBBBBABAAA	Charmosyna_papou	Psittaciformes	83	Price RD 1966. The genus Eomenopon Harrison wth descriptions of seven new species (Mallophaga: Menoponidae). Pacific Insects, 8, 17-28.
225	Eomenopon_concinnae	2665	2430	2	AABBBBBABAAB	Glossopsitta_concinna	Psittaciformes	76.1	Price RD & Emerson KC 1982. A new species of Eomenopon (Mallophaga: Menoponidae) from Tasmania. Pacific Insects, 24, 189-191.
226	Eomenopon_denticulatum	2645	2365	2	AABBBBBABAAC	Trichoglossus_haematodus	Psittaciformes	120	Price RD 1966. The genus Eomenopon Harrison wth descriptions of seven new species (Mallophaga: Menoponidae). Pacific Insects, 8, 17-28.
227	Eomenopon_greeni	1680	1985	2	AABBBBBABAAD	Lathamus_discolor	Psittaciformes	64.7	Price RD & Palma RL 1992. A new species of Eomenopon (Phthiraptera: Menoponidae) from the swift parrot, Lathamus discolor, of Tasmania. Journal of the Kansas Entomological Society, 65, 275-278.
228	Eomenopon_patoni	2390	2200	2	AABBBBBABAAE	Glossopsitta_porphyrocephala	Psittaciformes	44.7	Price RD 1969. Two new species of Eomenopon Harrison (Mallophaga: Menoponidae) with a note on the structure of the genital sac. Pacific Insects, 11, 763-767.
229	Eomenopon_ryani	2895	2595	2	AABBBBBABAAF	Trichoglossus_johnstoniae	Psittaciformes	55.2	Price RD 1969. Two new species of Eomenopon Harrison (Mallophaga: Menoponidae) with a note on the structure of the genital sac. Pacific Insects, 11, 763-767.
230	Eomenopon_spinimentum	3130	2590	2	AABBBBBABAAG	Pseudeos_fuscata	Psittaciformes	149	Price RD 1966. The genus Eomenopon Harrison wth descriptions of seven new species (Mallophaga: Menoponidae). Pacific Insects, 8, 17-28.
237	Gruimenopon_longum	1850	1950	2	AABBBBBBAA	Grus_grus	Gruiformes	5500	Zlotorzycka J 1976. Wszoly - Mallophaga. Nadrodzina Menoponoidea. [Mallophaga. Superfamily Menoponoidea] Polskie Towarzystwo Entomologiczne [Klucze do Oznaczania Owadów Polski] 15(2):1-189.
257	Hoazineus_armiferus	1600	1700	2	AABBBBBBAB	Opisthocomus_hoazin	Opisthocomiformes	696	Kellogg VL 1910. Mallophaga from the hoatzin (Opisthocomus hoazin). Zoologica. 1(4):117-121.
258	Hohorstiella_ectootoca	1235	1370	2	AABBBBAA	Starnoenas_cyanocephala	Columbiformes	219	Mey E 1984. Kubanische Mallophagen II. (Ergebnisse der 1. Kubanisch-Deutschen "Alexander von Humboldt"-Expedition 1967/68, Nr. 34). Reichenbachia 22(20):151-161.
259	Hohorstiella_gigantea	1550	2330	2	AABBBBAB	Columba_oenas	Columbiformes	291	Zlotorzycka J 1976. Wszoly - Mallophaga. Nadrodzina Menoponoidea. [Mallophaga. Superfamily Menoponoidea] Polskie Towarzystwo Entomologiczne [Klucze do Oznaczania Owadów Polski] 15(2):1-189.; Fedorenko IO 1983. Menoponoidea. Fauna of Ukrainie - In Ukrainian. Kiev, pp 166.
260	Hohorstiella_modesta	1350	2250	2	AABBBBAC	Streptopelia_decaocto	Columbiformes	149	Zlotorzycka J 1976. Wszoly - Mallophaga. Nadrodzina Menoponoidea. [Mallophaga. Superfamily Menoponoidea] Polskie Towarzystwo Entomologiczne [Klucze do Oznaczania Owadów Polski] 15(2):1-189.
261	Hohorstiella_radovskyi	2035	2270	2	AABBBBAD	Otidiphaps_nobilis	Columbiformes	500	Price RD & Emerson KC 1986. Two new species of Hohorstiella (Mallophaga: Menoponidae) from New Guinea and New Britain. Journal of Medical Entomology, 23, 356-360.
262	Holomenopon_acutae	1705	1930	2	AABBBAAA	Anas_acuta	Anseriformes	946.5	Price RD 1971. A review of the genus Holomenopon (Mallophaga: Menoponidae) from the Anseriformes. Annals of the Entomological Society of America, 64, 633-646.
263	Holomenopon_brevithoracicum	1820	2015	2	AABBBAAB	Cygnus_melancoryphus	Anseriformes	4775	Price RD 1971. A review of the genus Holomenopon (Mallophaga: Menoponidae) from the Anseriformes. Annals of the Entomological Society of America, 64, 633-646.
264	Holomenopon_cairinae	2095	2255	2	AABBBAAC	Cairina_moschata	Anseriformes	2450	Price RD 1971. A review of the genus Holomenopon (Mallophaga: Menoponidae) from the Anseriformes. Annals of the Entomological Society of America, 64, 633-646.
265	Holomenopon_clauseni	1605	1850	2	AABBBAAD	Aix_sponsa	Anseriformes	658	Price RD 1971. A review of the genus Holomenopon (Mallophaga: Menoponidae) from the Anseriformes. Annals of the Entomological Society of America, 64, 633-646.
266	Holomenopon_clypeilargum	1390	1990	2	AABBBAAE	Anas_acuta	Anseriformes	946.5	Price RD 1971. A review of the genus Holomenopon (Mallophaga: Menoponidae) from the Anseriformes. Annals of the Entomological Society of America, 64, 633-646.
267	Holomenopon_goliath	2710	2500	2	AABBBAAF	Anseranas_semipalmata	Anseriformes	2418.5	Clay T 1961. Three new species of Mallophaga (Insecta). Bulletin of the British Museum (Natural History) Entomology, 11, 43-58.
268	Holomenopon_leucoxanthum1	1870	1905	2	AABBBAAGA	Anas_crecca	Anseriformes	305.5	Price RD 1971. A review of the genus Holomenopon (Mallophaga: Menoponidae) from the Anseriformes. Annals of the Entomological Society of America, 64, 633-646.
269	Holomenopon_leucoxanthum2	1500	1765	2	AABBBAAGB	Aythya_ferina	Anseriformes	823	Blagoveshtchensky DI 1940. Mallophaga s ptic Talisa. [Mallophaga from birds of the Talysh lowlands] Magasin de parasitologie de l'institut zoologique de l'Académie des Sciences de l'URSS. 8:25-90.
270	Holomenopon_loomisii	1700	2030	2	AABBBAAH	Melanitta_fusca	Anseriformes	1824.5	Price RD 1971. A review of the genus Holomenopon (Mallophaga: Menoponidae) from the Anseriformes. Annals of the Entomological Society of America, 64, 633-646.
271	Holomenopon_obscurum	1730	1890	2	AABBBAAI	Tadorna_radjah	Anseriformes	886.5	Price RD 1971. A review of the genus Holomenopon (Mallophaga: Menoponidae) from the Anseriformes. Annals of the Entomological Society of America, 64, 633-646.
272	Holomenopon_setigerum	1690	1910	2	AABBBAAJ	Anas_clypeata	Anseriformes	613	Kasiev SK 1971. [Mallophaga of domestic and game birds of Central Asia.] Kirghiz Academy of Sciences, USSR.
273	Holomenopon_tadornae	1650	2100	2	AABBBAAK	Tadorna_tadorna	Anseriformes	1152	Zlotorzycka J 1976. Wszoly - Mallophaga. Nadrodzina Menoponoidea. [Mallophaga. Superfamily Menoponoidea] Polskie Towarzystwo Entomologiczne [Klucze do Oznaczania Owadów Polski] 15(2):1-189.
274	Holomenopon_tumidum	1925	2220	2	AABBBAAL	Plectropterus_gambensis	Anseriformes	3869	Price RD 1971. A review of the genus Holomenopon (Mallophaga: Menoponidae) from the Anseriformes. Annals of the Entomological Society of America, 64, 633-646.
297	Machaerilaemus_clayae	1735	2084	2	AABBBABBAA	Riparia_riparia	Passeriformes	13.5	Balat F 1966. Federlinge tschechoslowakischer Ufershwalben. Angew. Parasitol., 7, 20-30.
298	Machaerilaemus_complexus	936	1080	2	AABBBABBAB	Spizella_pusilla	Passeriformes	12.5	Malcomson RO 1937. Two new Mallophaga. Annals of the Entomological Society of America, 30, 53-56.
299	Machaerilaemus_cyanocyttae	1300	1705	2	AABBBABBAC	Cyanocitta_cristata	Passeriformes	88	Price RD, Hellenthal RA, Dalgleish RC 2002. A Review of Machaerilaemus (Phthiraptera: Amblycera: Menoponidae) from the Passeriformes (Aves), with the Description of Five New Species. The American Midland Naturalist, 148: 61-74
300	Machaerilaemus_laticorpus	1105	1405	2	AABBBABBAD	Thamnophilus_doliatus	Passeriformes	27.9	Price RD, Hellenthal RA, Dalgleish RC 2002. A Review of Machaerilaemus (Phthiraptera: Amblycera: Menoponidae) from the Passeriformes (Aves), with the Description of Five New Species. The American Midland Naturalist, 148: 61-74
301	Machaerilaemus_maestus	1060	1445	2	AABBBABBAE	Zonotrichia_atricapilla	Passeriformes	32	Price RD, Hellenthal RA, Dalgleish RC 2002. A Review of Machaerilaemus (Phthiraptera: Amblycera: Menoponidae) from the Passeriformes (Aves), with the Description of Five New Species. The American Midland Naturalist, 148: 61-74
302	Machaerilaemus_malleus	1970	2335	2	AABBBABBAF	Hirundo_rustica	Passeriformes	18.7	Price RD, Hellenthal RA, Dalgleish RC 2002. A Review of Machaerilaemus (Phthiraptera: Amblycera: Menoponidae) from the Passeriformes (Aves), with the Description of Five New Species. The American Midland Naturalist, 148: 61-74
303	Menacanthus_affinis	1390	1475	2	AABBBBBBBBBAA	Oenanthe_isabellina	Passeriformes	29.4	Fedorenko IO 1983. Menoponoidea. Fauna of Ukrainie - In Ukrainian. Kiev, pp 166.
304	Menacanthus_agilis1	1085	1480	2	AABBBBBBBBBABA	Phoenicurus_ochruros	Passeriformes	16.5	Price RD 1977. The Menacanthus (Mallophaga: Menoponidae) of the Passeriformes (Aves). Journal of Medical Entomology, 14, 207-220.
305	Menacanthus_agilis2	940	1330	2	AABBBBBBBBBABB	Phylloscopus_collybita	Passeriformes	8.3	Fedorenko IO 1983. Menoponoidea. Fauna of Ukrainie - In Ukrainian. Kiev, pp 166.
306	Menacanthus_alaudae1	1360	1510	2	AABBBBBBBBBACA	Carduelis_cannabina	Passeriformes	19.6	Fedorenko IO 1983. Menoponoidea. Fauna of Ukrainie - In Ukrainian. Kiev, pp 166.
307	Menacanthus_alaudae2	1240	1515	2	AABBBBBBBBBACB	Carduelis_carduelis	Passeriformes	16	Fedorenko IO 1983. Menoponoidea. Fauna of Ukrainie - In Ukrainian. Kiev, pp 166.
308	Menacanthus_alaudae3	1220	1550	2	AABBBBBBBBBACC	Alauda_arvensis	Passeriformes	40	Clay T & Hopkins GHE 1954. The early literature on Mallophaga: Part III. Bull. Brit. Mus. (Nat. Hist.) Ent. 3(6): 223-266.
309	Menacanthus_alaudae4	1321	1500	2	AABBBBBBBBBACD	Galerida_cristata	Passeriformes	40	Lunkaschu MI 1971. The louse fauna of wild terrestrial birds of Moldavia and Sothern 'oblastej' of Unkraine. Parasites of 'zsivotnih i rastenij', 6, 71-93. !!!
310	Menacanthus_aurocapillus	1045	1200	2	AABBBBBBBBBAD	Seiurus_aurocapilla	Passeriformes	18.8	Price RD 1977. The Menacanthus (Mallophaga: Menoponidae) of the Passeriformes (Aves). Journal of Medical Entomology, 14, 207-220.
311	Menacanthus_balfouri	1910	2070	2	AABBBBBBBBBAE	Ramphastos_brevis	Piciformes	412	Price RD & Emerson KC 1975. The Menacanthus (Mallophaga: Menoponidae) of the Piciformes (Aves). Annals of the Entomological Society of America, 68, 779-785.
312	Menacanthus_bonariensis	1458	1921	2	AABBBBBBBBBAF	Zonotrichia_capensis	Passeriformes	20.4	Cicchino AC 2003. Menacanthus bonariensis new species (Phthiraptera: Menoponidae), parasitic on the White-bellied Sparrow, Zonotrichia capensis hypoleuca (Todd, 1915) (Aves: Passeriformes: Fringillidae) in Buenos Aires Province, Argentina. Zootaxa, 358, 1-11.
313	Menacanthus_camelinus	1435	1745	2	AABBBBBBBBBAGA	Lanius_excubitor	Passeriformes	63.4	Price RD 1977. The Menacanthus (Mallophaga: Menoponidae) of the Passeriformes (Aves). Journal of Medical Entomology, 14, 207-220.
314	Menacanthus_camelinus1	1385	1700	2	AABBBBBBBBBAGB	Lanius_minor	Passeriformes	46.5	Fedorenko IO 1983. Menoponoidea. Fauna of Ukrainie - In Ukrainian. Kiev, pp 166.
315	Menacanthus_camelinus2	1275	1600	2	AABBBBBBBBBAGC	Lanius_collurio	Passeriformes	28.5	Fedorenko IO 1983. Menoponoidea. Fauna of Ukrainie - In Ukrainian. Kiev, pp 166.
316	Menacanthus_campephili	2025	2090	2	AABBBBBBBBBAH	Campephilus_magellanicus	Piciformes	324	Price RD & Emerson KC 1975. The Menacanthus (Mallophaga: Menoponidae) of the Piciformes (Aves). Annals of the Entomological Society of America, 68, 779-785.
317	Menacanthus_chrysophaeus	1135	1520	2	AABBBBBBBBBAI	Melospiza_melodia	Passeriformes	20	Price RD 1977. The Menacanthus (Mallophaga: Menoponidae) of the Passeriformes (Aves). Journal of Medical Entomology, 14, 207-220.
318	Menacanthus_coniceps	1860	2060	2	AABBBBBBBBBAJ	Crypturellus_soui	Tinamiformes	217	Carriker MA 1953. Studies in Neotropical Mallophaga. XII Part 1. Lice of the tinamous. Revista Brasileira de Biologia 13(3):209-224.
319	Menacanthus_currucae	1165	1455	2	AABBBBBBBBBAK	Sylvia_curruca	Passeriformes	11.1	Price RD 1977. The Menacanthus (Mallophaga: Menoponidae) of the Passeriformes (Aves). Journal of Medical Entomology, 14, 207-220.
320	Menacanthus_dendroicae	1065	1220	2	AABBBBBBBBBAL	Dendroica_discolor	Passeriformes	7.7	Price RD 1977. The Menacanthus (Mallophaga: Menoponidae) of the Passeriformes (Aves). Journal of Medical Entomology, 14, 207-220.
321	Menacanthus_distinctus	1275	1420	2	AABBBBBBBBBAM	Myiarchus_cinerascens	Passeriformes	28.2	Price RD 1977. The Menacanthus (Mallophaga: Menoponidae) of the Passeriformes (Aves). Journal of Medical Entomology, 14, 207-220.
322	Menacanthus_elbeli	1910	2270	2	AABBBBBBBBBAN	Artamus_fuscus	Passeriformes	39.8	Price RD 1976. Two new species of Menacanthus (Mallophaga: Menoponidae) from wood-swallows (Passeriformes: Artamidae). Proceedings of the Entomological Society of Washington, 78, 447-450.
323	Menacanthus_eurysternus1	1530	1920	2	AABBBBBBBBBAOA	Pica_pica	Passeriformes	206	Price RD 1975. The Menacanthus eurysternus complex (Mallophaga: Menoponidae) of the Passeriformes and Piciformes (Aves). Annals of the Entomological Society of America, 68, 617-622.
324	Menacanthus_eurysternus2	1448	1683	2	AABBBBBBBBBAOB	Passer_domesticus	Passeriformes	27.7	Zlotorzycka J 1976. Wszoly - Mallophaga. Nadrodzina Menoponoidea. [Mallophaga. Superfamily Menoponoidea] Polskie Towarzystwo Entomologiczne [Klucze do Oznaczania Owadów Polski] 15(2):1-189.; Fedorenko IO 1983. Menoponoidea. Fauna of Ukrainie - In Ukrainian. Kiev, pp 166.
325	Menacanthus_eurysternus3	1560	1943	2	AABBBBBBBBBAOC	Panurus_biarmicus	Passeriformes	14.5	Balát F 1981. A contribution to the knowledge of biting lice (Mallophaga) found on passerines (Passeriformes). Folia Parasitologica, 28, 273-282.
326	Menacanthus_eurysternus4	1590	1835	2	AABBBBBBBBBAOD	Corvus_corone	Passeriformes	570	Zlotorzycka J 1976. Wszoly - Mallophaga. Nadrodzina Menoponoidea. [Mallophaga. Superfamily Menoponoidea] Polskie Towarzystwo Entomologiczne [Klucze do Oznaczania Owadów Polski] 15(2):1-189.; Fedorenko IO 1983. Menoponoidea. Fauna of Ukrainie - In Ukrainian. Kiev, pp 166.
327	Menacanthus_eurysternus5	1480	2080	2	AABBBBBBBBBAOE	Turdus_philomelos	Passeriformes	67.8	Fedorenko IO 1983. Menoponoidea. Fauna of Ukrainie - In Ukrainian. Kiev, pp 166.
328	Menacanthus_eurysternus6	1410	1770	2	AABBBBBBBBBAOF	Sturnus_vulgaris	Passeriformes	86	Blagoveshtchensky DI 1940. Mallophaga s ptic Talisa. [Mallophaga from birds of the Talysh lowlands] Magasin de parasitologie de l'institut zoologique de l'Académie des Sciences de l'URSS. 8:25-90.
329	Menacanthus_eurysternus7	1150	1600	2	AABBBBBBBBBAOG	Turdus_merula	Passeriformes	113	Eichler W & Zlotorzycka J 1963. Fünf neue Menacanthus-arten aus Mmitteleuropaischen Singvögeln. Z. f. Parasitenkunde, 23, 367-375.
330	Menacanthus_eurysternus8	1250	1750	2	AABBBBBBBBBAOH	Turdus_pilaris	Passeriformes	106	Zlotorzycka J 1976. Wszoly - Mallophaga. Nadrodzina Menoponoidea. [Mallophaga. Superfamily Menoponoidea] Polskie Towarzystwo Entomologiczne [Klucze do Oznaczania Owadów Polski] 15(2):1-189.
331	Menacanthus_eurysternus9	1110	1610	2	AABBBBBBBBBAOI	Sitta_europaea	Passeriformes	22.6	Fedorenko IO 1983. Menoponoidea. Fauna of Ukrainie - In Ukrainian. Kiev, pp 166.
332	Menacanthus_eurysternus91	1390	1880	2	AABBBBBBBBBAOJ	Aplonis_opaca	Passeriformes	83.4	Carriker MA 1949. On a collection of Mallophaga from Guam Marianas Islands. Proceedings of the United States National Museum, 100, 1-24.
333	Menacanthus_eurysternus92	1190	1700	2	AABBBBBBBBBAOK	Tichodroma_muraria	Passeriformes	17.6	Rékási J 1995. Menacanthus tichodromae sp. N. (Mallophaga) from the wallcreeper (Tichodroma muraria L. 1766). Parasit Hung, 28, 101-105.
334	Menacanthus_exsanguis	1875	2005	2	AABBBBBBBBBAP	Campephilus_melanoleucos	Piciformes	256	Carriker MA 1903. Mallophaga from birds of Costa Rica, Central America. University of Nebraska Studies 3(2):123-197.
335	Menacanthus_extraneus	1800	2080	2	AABBBBBBBBBAQ	Campephilus_rubricollis	Piciformes	211	Carriker MA 1967. Posthumous papers of Melbourne A. Carriker, Jr. I. The mallophagan genus Menacanthus (Insecta: Menoponidae) parasitic on the woodpeckers (Aves: Picidae). United States National Museum Bulletin 248:1-21.
336	Menacanthus_fertilis	1200	1653	2	AABBBBBBBBBAR	Upupa_epops	Bucerotiformes	61.4	Zlotorzycka J 1976. Wszoly - Mallophaga. Nadrodzina Menoponoidea. [Mallophaga. Superfamily Menoponoidea] Polskie Towarzystwo Entomologiczne [Klucze do Oznaczania Owadów Polski] 15(2):1-189.; Fedorenko IO 1983. Menoponoidea. Fauna of Ukrainie - In Ukrainian. Kiev, pp 166.
337	Menacanthus_geothlypis	890	1145	2	AABBBBBBBBBAS	Geothlypis_trichas	Passeriformes	9.5	Price RD 1977. The Menacanthus (Mallophaga: Menoponidae) of the Passeriformes (Aves). Journal of Medical Entomology, 14, 207-220.
338	Menacanthus_gonophaeus1	2010	2355	2	AABBBBBBBBBATA	Corvus_corax	Passeriformes	1097	Price RD 1977. The Menacanthus (Mallophaga: Menoponidae) of the Passeriformes (Aves). Journal of Medical Entomology, 14, 207-220.
339	Menacanthus_gonophaeus2	2038	2245	2	AABBBBBBBBBATB	Corvus_frugilegus	Passeriformes	453.5	Zlotorzycka J 1976. Wszoly - Mallophaga. Nadrodzina Menoponoidea. [Mallophaga. Superfamily Menoponoidea] Polskie Towarzystwo Entomologiczne [Klucze do Oznaczania Owadów Polski] 15(2):1-189.; Fedorenko IO 1983. Menoponoidea. Fauna of Ukrainie - In Ukrainian. Kiev, pp 166.
340	Menacanthus_gonophaeus3	1785	2065	2	AABBBBBBBBBATC	Corvus_monedula	Passeriformes	246	Blagoveshtchensky DI 1951. Mallophaga Tadzykistana. Parazitologiceskij Sbornik (Moscow and Leningrad), 13, 272-327.
341	Menacanthus_laticephalus	1600	1850	2	AABBBBBBBBBAU	Tinamus_major	Tinamiformes	1028.5	Carriker MA 1953. Studies in Neotropical Mallophaga. XII Part 1. Lice of the tinamous. Revista Brasileira de Biologia 13(3):209-224.
342	Menacanthus_lyali	1556	2070	2	AABBBBBBBBBAV	Alectoris_chukar	Galliformes	503.5	Aksin N 2003. [The presence of Mallophaga species on wild partridge in the Elazig district. Turkish Journal of Veterinary Animal Science, 27, 559-565.
343	Menacanthus_meridionalis	1480	1730	2	AABBBBBBBBBAW	Odontophorus_leucolaemus	Galliformes	295	Carriker MA 1903. Mallophaga from birds of Costa Rica, Central America. University of Nebraska Studies 3(2):123-197.
344	Menacanthus_nelsoni	1895	2220	2	AABBBBBBBBBAX	Artamus_cyanopterus	Passeriformes	34.6	Price RD 1976. Two new species of Menacanthus (Mallophaga: Menoponidae) from wood-swallows (Passeriformes: Artamidae). Proceedings of the Entomological Society of Washington, 78, 447-450.
345	Menacanthus_nogoma	1180	1435	2	AABBBBBBBBBAY	Luscinia_calliope	Passeriformes	18.5	Price RD 1977. The Menacanthus (Mallophaga: Menoponidae) of the Passeriformes (Aves). Journal of Medical Entomology, 14, 207-220.
346	Menacanthus_orioli	1050	1470	2	AABBBBBBBBBAZ	Oriolus_oriolus	Passeriformes	79	Price RD 1977. The Menacanthus (Mallophaga: Menoponidae) of the Passeriformes (Aves). Journal of Medical Entomology, 14, 207-220.
347	Menacanthus_phasiani	1355	1480	2	AABBBBBBBBBAa	Phasianus_colchicus	Galliformes	1135	Fedorenko IO 1983. Menoponoidea. Fauna of Ukrainie - In Ukrainian. Kiev, pp 166.
348	Menacanthus_pici0	1750	1850	2	AABBBBBBBBBAkA	Picus_canus	Piciformes	137	Zlotorzycka J 1976. Wszoly - Mallophaga. Nadrodzina Menoponoidea. [Mallophaga. Superfamily Menoponoidea] Polskie Towarzystwo Entomologiczne [Klucze do Oznaczania Owadów Polski] 15(2):1-189.; Fedorenko IO 1983. Menoponoidea. Fauna of Ukrainie - In Ukrainian. Kiev, pp 166.
349	Menacanthus_pici1	1610	1940	2	AABBBBBBBBBAkB	Picus_viridis	Piciformes	176	Carriker MA 1967. Posthumous papers of Melbourne A. Carriker, Jr. I. The mallophagan genus Menacanthus (Insecta: Menoponidae) parasitic on the woodpeckers (Aves: Picidae). United States National Museum Bulletin 248:1-21.
351	Menacanthus_pici3	1490	1690	2	AABBBBBBBBBAkD	Colaptes_auratus	Piciformes	142	Carriker MA 1967. Posthumous papers of Melbourne A. Carriker, Jr. I. The mallophagan genus Menacanthus (Insecta: Menoponidae) parasitic on the woodpeckers (Aves: Picidae). United States National Museum Bulletin 248:1-21.
352	Menacanthus_pici4	1890	2040	2	AABBBBBBBBBAkE	Colaptes_rupicola	Piciformes	174	Carriker MA 1967. Posthumous papers of Melbourne A. Carriker, Jr. I. The mallophagan genus Menacanthus (Insecta: Menoponidae) parasitic on the woodpeckers (Aves: Picidae). United States National Museum Bulletin 248:1-21.
353	Menacanthus_pici5	1730	1770	2	AABBBBBBBBBAkF	Colaptes_campestris	Piciformes	158	Carriker MA 1967. Posthumous papers of Melbourne A. Carriker, Jr. I. The mallophagan genus Menacanthus (Insecta: Menoponidae) parasitic on the woodpeckers (Aves: Picidae). United States National Museum Bulletin 248:1-21.
354	Menacanthus_pici6	1670	2000	2	AABBBBBBBBBAkG	Colaptes_pitius	Piciformes	159	Carriker MA 1967. Posthumous papers of Melbourne A. Carriker, Jr. I. The mallophagan genus Menacanthus (Insecta: Menoponidae) parasitic on the woodpeckers (Aves: Picidae). United States National Museum Bulletin 248:1-21.
355	Menacanthus_pici7	1610	1910	2	AABBBBBBBBBAkH	Dryocopus_lineatus	Piciformes	183.5	Carriker MA 1967. Posthumous papers of Melbourne A. Carriker, Jr. I. The mallophagan genus Menacanthus (Insecta: Menoponidae) parasitic on the woodpeckers (Aves: Picidae). United States National Museum Bulletin 248:1-21.
356	Menacanthus_pusillus1	1290	1440	2	AABBBBBBBBBAlA	Motacilla_alba	Passeriformes	21	Price RD 1977. The Menacanthus (Mallophaga: Menoponidae) of the Passeriformes (Aves). Journal of Medical Entomology, 14, 207-220.
357	Menacanthus_pusillus2	974	1108	2	AABBBBBBBBBAlB	Anthus_trivialis	Passeriformes	23.4	Lunkaschu MI 1971. The louse fauna of wild terrestrial birds of Moldavia and Sothern 'oblastej' of Unkraine. Parasites of 'zsivotnih i rastenij', 6, 71-93. !!!
359	Menacanthus_quiscali	1485	2015	2	AABBBBBBBBBAd	Quiscalus_quiscula	Passeriformes	106.1	Price RD 1977. The Menacanthus (Mallophaga: Menoponidae) of the Passeriformes (Aves). Journal of Medical Entomology, 14, 207-220.
360	Menacanthus_sinuatus1	1245	1520	2	AABBBBBBBBBAeA	Parus_major	Passeriformes	18.3	Price RD 1977. The Menacanthus (Mallophaga: Menoponidae) of the Passeriformes (Aves). Journal of Medical Entomology, 14, 207-220.
361	Menacanthus_sinuatus2	1090	1625	2	AABBBBBBBBBAeB	Parus_palustris	Passeriformes	10.6	Fedorenko IO 1983. Menoponoidea. Fauna of Ukrainie - In Ukrainian. Kiev, pp 166.
362	Menacanthus_sturnellae	1750	1990	2	AABBBBBBBBBAf	Sturnella_magna	Passeriformes	89	Price RD 1977. The Menacanthus (Mallophaga: Menoponidae) of the Passeriformes (Aves). Journal of Medical Entomology, 14, 207-220.
363	Menacanthus_takayamai	1240	1670	2	AABBBBBBBBBAg	Cettia_cetti	Passeriformes	13.4	Blagoveshtchensky DI 1940. Mallophaga s ptic Talisa. [Mallophaga from birds of the Talysh lowlands] Magasin de parasitologie de l'institut zoologique de l'Académie des Sciences de l'URSS. 8:25-90.
364	Menacanthus_tenuifrons	1175	1515	2	AABBBBBBBBBAh	Troglodytes_troglodytes	Passeriformes	8.9	Price RD 1977. The Menacanthus (Mallophaga: Menoponidae) of the Passeriformes (Aves). Journal of Medical Entomology, 14, 207-220.
365	Menacanthus_tyranni	1440	1680	2	AABBBBBBBBBAi	Tyrannus_verticalis	Passeriformes	39.6	Price RD 1977. The Menacanthus (Mallophaga: Menoponidae) of the Passeriformes (Aves). Journal of Medical Entomology, 14, 207-220.
366	Menacanthus_werneri	2090	1750	2	AABBBBBBBBBAj	Polyplectron_napoleonis	Galliformes	379	Emerson KC & Ward RA 1958. Philippine Zoological Expedition 1946-1947. Notes on Philippine Mallophaga, I. Species from Ciconiiformes, Anseriformes, Falconiformes, Galliformes, Gruiformes and Charadriiformes. Fieldiana - Zoology, Chicago Nat Hist Mus 42(4):49-61.
367	Menopon_carrikeri	2010	2110	2	AABBBBBBBBBBBBA	Polyplectron_chalcurum	Galliformes	508	Emerson KC 1954. A review of the genus Menopon Nitzsch, 1818 (Mallophaga). Annals and Magazine of Natural History (Series 12). 7:225-232.
368	Menopon_deryloi	1550	1863	2	AABBBBBBBBBBBBB	Tetrao_tetrix	Galliformes	1082.5	Zlotorzycka J 1972. Zwei an Lyrurus tetrix (L.) (Tetraonidae) schmarotzende neue Mallophagen (Amblycera). Polskie Pismo Entomologiczne, 42, 579-586.
369	Menopon_hopkinsi	1880	1550	2	AABBBBBBBBBBBBC	Polyplectron_malacense	Galliformes	608	Emerson KC 1954. A review of the genus Menopon Nitzsch, 1818 (Mallophaga). Annals and Magazine of Natural History (Series 12). 7:225-232.
370	Menopon_kuntzi	2060	2100	2	AABBBBBBBBBBBBD	Bambusicola_thoracicus	Galliformes	270.3	Emerson KC & Stojanovich CJ 1963. Two new species of Mallophaga for Asia. Entomological News 74(10):261-264.
371	Menopon_pallens	1745	1875	2	AABBBBBBBBBBBBE	Perdix_perdix	Galliformes	405.5	Fedorenko IO 1983. Menoponoidea. Fauna of Ukrainie - In Ukrainian. Kiev, pp 166.
372	Menopon_spinulosum	2160	2260	2	AABBBBBBBBBBBBF	Polyplectron_bicalcaratum	Galliformes	582.5	Emerson KC 1954. A review of the genus Menopon Nitzsch, 1818 (Mallophaga). Annals and Magazine of Natural History (Series 12). 7:225-232.
373	Menopon_subgallinae	1850	1910	2	AABBBBBBBBBBBBG	Gallus_varius	Galliformes	914.3	Emerson KC 1954. A review of the genus Menopon Nitzsch, 1818 (Mallophaga). Annals and Magazine of Natural History (Series 12). 7:225-232.
374	Meromenopon_brevicolle	2045	2405	2	AABBBBBBBAA	Eurystomus_glaucurus	Coraciiformes	110	Price RD & Emerson KC 1977. The genus Meromenopon (Mallophaga: Menoponidae) from the Coraciiformes (Aves). Journal of the Kansas Entomological Society, 50, 215-221.
375	Meromenopon_incisum	2060	2435	2	AABBBBBBBAB	Coracias_garrulus	Coraciiformes	146	Price RD & Emerson KC 1977. The genus Meromenopon (Mallophaga: Menoponidae) from the Coraciiformes (Aves). Journal of the Kansas Entomological Society, 50, 215-221.
376	Meromenopon_meropis	2000	2480	2	AABBBBBBBAC	Merops_apiaster	Coraciiformes	56.6	Clay T & Meinertzhagen R 1941. Mallophaga miscellany - No. 2. Annals and Magazine of Natural History (Series 11), 7, 329-346.
378	Myrsidea_abbreviata	1820	2360	2	AABBADBA	Ramphastos_dicolorus	Piciformes	331	Price RD, Hellenthal RA & Weckstein JD 2004. The genus Myrsidea Waterston (Phthiraptera: Menoponidae) from the toucans (Piciformes: Ramphastidae), with descriptions of three new species. Zootaxa 613:1-18.
379	Myrsidea_abidae	1370	1740	2	AABBADBB	Turdus_fumigatus	Passeriformes	71.2	Clay T 1966. Contributions towards a revision of Myrsidea Waterston (Menoponidae: Mallophaga) I. The Bulletin of the Britsh Museum (Natural History), Entomology, 17, 329-395.
380	Myrsidea_adamsae	1120	1455	2	AABBADBC	Pycnonotus_urostictus	Passeriformes	24.8	Price RD & Hellenthal RA 2003. The genus Myrsidea Waterston (Phthiraptera: Menoponidae) from bulbuls (Passeriformes: Pycnonotidae), with descriptions of 16 new species. Zootaxa 354: 1-20.
381	Myrsidea_aegithali	1175	1540	2	AABBADBD	Aegithalos_caudatus	Passeriformes	8.6	Blagoveshtchensky DI 1940. Mallophaga s ptic Talisa. [Mallophaga from birds of the Talysh lowlands] Magasin de parasitologie de l'institut zoologique de l'Académie des Sciences de l'URSS. 8:25-90.
382	Myrsidea_aleixoi	1980	2355	2	AABBADBE	Pteroglossus_beauharnaesii	Piciformes	216	Price RD, Hellenthal RA & Weckstein JD 2004. The genus Myrsidea Waterston (Phthiraptera: Menoponidae) from the toucans (Piciformes: Ramphastidae), with descriptions of three new species. Zootaxa 613:1-18.
383	Myrsidea_anaspila	1730	1720	2	AABBADBF	Corvus_corax	Passeriformes	1097	Zlotorzycka J 1964. Mallophaga parasitizing Passeriformes and Pici I. Subfamilies Dennyinae, Machaerilaeminae, Colpocephalinae. Acta Parasitologica Polonica, 12, 165-192.
384	Myrsidea_anathorax	1670	2080	2	AABBADBG	Corvus_monedula	Passeriformes	246	Klockenhoff H 1980. Zur Taxonomie von Myrsidea anathorax (Nitzsch, 1866) und Myrsidea isostoma (Nitzsch, 1866) (Menoponidae: Phthiraptera). Bonner Zoologische Beitrage, 31, 151-167.
385	Myrsidea_andyolsoni	1180	1440	2	AABBADBH	Heterocercus_linteatus	Passeriformes	21.2	Dalgleish RC & Price RD 2003. Four new species of Myrsidea (Phthiraptera: Menoponidae) from manakins (Passeriformes, Pipridae). Journal of the New York Entomological Society, 111, 167-173.
386	Myrsidea_antiqua	1405	1680	2	AABBADBI	Turdus_grayi	Passeriformes	79.5	Clay T 1966. Contributions towards a revision of Myrsidea Waterston (Menoponidae: Mallophaga) I. The Bulletin of the Britsh Museum (Natural History), Entomology, 17, 329-395.
387	Myrsidea_assamensis	1530	1880	2	AABBADBJ	Garrulax_leucolophus	Passeriformes	123.5	Tandan BK 1972. Contributions Towards a Rewision of Myrsidea Waterston. VII. (Phthiraptera: Amblycera: Menoponidae. Bullentin of the British Museum (Natural History) Entomology 369-410
388	Myrsidea_baileyae	1500	1760	2	AABBADBK	Pipra_erythrocephala	Passeriformes	13.5	Dalgleish RC & Price RD 2003. Four new species of Myrsidea (Phthiraptera: Menoponidae) from manakins (Passeriformes, Pipridae). Journal of the New York Entomological Society, 111, 167-173.
389	Myrsidea_bakeri	1600	1960	2	AABBADBL	Corvus_kubaryi	Passeriformes	200	Carriker MA 1949. On a collection of Mallophaga from Guam Marianas Islands. Proceedings of the United States National Museum, 100, 1-24.
390	Myrsidea_baktittar	1710	1900	2	AABBADBM	Corvus_splendens	Passeriformes	293.5	Ansari MAR 1957. Studies on the amblyceran Mallophaga infesting birds in the Panjab. Indian Journal of Entomology, 18, 427-439.
391	Myrsidea_bedfordi	1780	2260	2	AABBADBN	Corvus_albus	Passeriformes	524	Klockenhoff H 1981. Mallophagen der Gattung Myrsidea Waterston, 1915 von afrikanischen Rabenvögeln (Corvidae) - II. Bonner Zoologische Beitrage, 32, 195 - 219.
392	Myrsidea_bhutanensis	1610	1830	2	AABBADBO	Garrulax_ruficollis	Passeriformes	66.5	Tandan BK 1972. Contributions Towards a Rewision of Myrsidea Waterston. VII. (Phthiraptera: Amblycera: Menoponidae. Bullentin of the British Museum (Natural History) Entomology 369-410
393	Myrsidea_bonariensis	1210	1390	2	AABBADBP	Molothrus_bonariensis	Passeriformes	40	Clay T 1968. Contributions towards a revision of Myrsidea (Menoponidae: Mallophaga) III. Bulletin of The British Museum (Natural History) – Entomology, 21, 203-243.
394	Myrsidea_borbonici	1350	1710	2	AABBADBQ	Hypsipetes_borbonicus	Passeriformes	55.3	Price RD & Hellenthal RA 2003. The genus Myrsidea Waterston (Phthiraptera: Menoponidae) from bulbuls (Passeriformes: Pycnonotidae), with descriptions of 16 new species. Zootaxa 354: 1-20.
395	Myrsidea_brunnea	1647	2040	2	AABBADBR	Nucifraga_caryocatactes	Passeriformes	172.5	Zlotorzycka J 1964. Mallophaga parasitizing Passeriformes and Pici I. Subfamilies Dennyinae, Machaerilaeminae, Colpocephalinae. Acta Parasitologica Polonica, 12, 165-192.; Zlotorzycka J 1973. Systematische stellung und wirt-parasit-beziehungen beim Myrsideen-komplex der Mitteleuropaischen Corviden. Lounais-Hameen Luonto, 46, 46-62.
396	Myrsidea_bubalornithis	1570	1830	2	AABBADBS	Bubalornis_albirostris	Passeriformes	69.1	Klockenhoff H 1984a. Mallophagen der Gattung Myrsidea Waterston, 1915 von afrikanischen Webervögeln (Ploceidae) - II. Bonner Zoologische Beitrage, 35, 269-284.
398	Myrsidea_capensis	1880	2220	2	AABBADBU	Corvus_capensis	Passeriformes	553	Klockenhoff H 1975. Mallophagen der Gattung Myrsidea von afrikanischen Rabenvögeln - I. Bonner Zoologische Beitrage, 26, 217 - 238.
399	Myrsidea_carrikeri	1430	1790	2	AABBADBV	Turdus_grayi	Passeriformes	79.5	Clay T 1966. Contributions towards a revision of Myrsidea Waterston (Menoponidae: Mallophaga) I. The Bulletin of the Britsh Museum (Natural History), Entomology, 17, 329-395.
400	Myrsidea_cecilae	1820	2325	2	AABBADBW	Ramphastos_vitellinus	Piciformes	343.5	Price RD, Hellenthal RA & Weckstein JD 2004. The genus Myrsidea Waterston (Phthiraptera: Menoponidae) from the toucans (Piciformes: Ramphastidae), with descriptions of three new species. Zootaxa 613:1-18.
401	Myrsidea_claytoni	1240	1560	2	AABBADBX	Pycnonotus_eutilotus	Passeriformes	35.3	Price RD & Hellenthal RA 2003. The genus Myrsidea Waterston (Phthiraptera: Menoponidae) from bulbuls (Passeriformes: Pycnonotidae), with descriptions of 16 new species. Zootaxa 354: 1-20.
402	Myrsidea_coerebicola	1210	1430	2	AABBADBY	Coereba_flaveola	Passeriformes	10.2	Klockenhoff H & Schirmers G 1980. Myrsidea coerebicola n. sp. (Menoponidae: Phthiraptera) eine neue federlinsart von Coereba flaveola (Thraupidae: Passeriformes). Bonner Zoologische Beitrage, 31, 144-150.
403	Myrsidea_cornicis	1890	2140	2	AABBADBZ	Corvus_corone	Passeriformes	570	Clay T & Hopkins GHE 1954. The early literature on Mallophaga: Part III. Bull. Brit. Mus. (Nat. Hist.) Ent. 3(6): 223-266.
404	Myrsidea_cucullaris1	1490	1870	2	AABBADBaA	Sturnus_vulgaris	Passeriformes	86	Clay T & Hopkins GHE 1960. The early literature on Mallophaga: Part IV. Bull. Brit. Mus. (Nat. Hist.) Ent. 9(1): 1-61.
405	Myrsidea_cucullaris2	1170	1540	2	AABBADBaB	Aplonis_opaca	Passeriformes	83.4	Carriker MA 1949. On a collection of Mallophaga from Guam Marianas Islands. Proceedings of the United States National Museum, 100, 1-24.
406	Myrsidea_destructor	1080	1350	2	AABBADBb	Catharus_mexicanus	Passeriformes	33	Clay T 1966. Contributions towards a revision of Myrsidea Waterston (Menoponidae: Mallophaga) I. The Bulletin of the Britsh Museum (Natural History), Entomology, 17, 329-395.
407	Myrsidea_devastator	1420	1665	2	AABBADBc	Turdus_serranus	Passeriformes	84.9	Clay T 1966. Contributions towards a revision of Myrsidea Waterston (Menoponidae: Mallophaga) I. The Bulletin of the Britsh Museum (Natural History), Entomology, 17, 329-395.
408	Myrsidea_dorotheae	1795	2140	2	AABBADBd	Pteroglossus_azara	Piciformes	148	Price RD, Hellenthal RA & Weckstein JD 2004. The genus Myrsidea Waterston (Phthiraptera: Menoponidae) from the toucans (Piciformes: Ramphastidae), with descriptions of three new species. Zootaxa 613:1-18.
409	Myrsidea_edgarsmithi	1070	1260	2	AABBADBe	Pipra_erythrocephala	Passeriformes	13.5	Dalgleish RC & Price RD 2003. Four new species of Myrsidea (Phthiraptera: Menoponidae) from manakins (Passeriformes, Pipridae). Journal of the New York Entomological Society, 111, 167-173.
410	Myrsidea_elegans	1380	1710	2	AABBADBf	Turdus_rufiventris	Passeriformes	69.5	Clay T 1966. Contributions towards a revision of Myrsidea Waterston (Menoponidae: Mallophaga) I. The Bulletin of the Britsh Museum (Natural History), Entomology, 17, 329-395.
411	Myrsidea_erythrocephali	1440	1720	2	AABBADBg	Garrulax_erythrocephalus	Passeriformes	71.8	Tandan BK 1972. Contributions Towards a Rewision of Myrsidea Waterston. VII. (Phthiraptera: Amblycera: Menoponidae. Bullentin of the British Museum (Natural History) Entomology 369-410
412	Myrsidea_eurocephali	1600	1920	2	AABBADBh	Eurocephalus_anguitimens	Passeriformes	69.1	Klockenhoff H & Tenderio J 1989. Three new species of the genus Myrsidea Waterston (Mallophaga, Menoponidae) parasitic on African shrikes (Aves, Laniidae). Bonner Zoologische Beitrage, 40, 273-283.
413	Myrsidea_eutiloti	985	1310	2	AABBADBi	Pycnonotus_eutilotus	Passeriformes	35.3	Price RD & Hellenthal RA 2003. The genus Myrsidea Waterston (Phthiraptera: Menoponidae) from bulbuls (Passeriformes: Pycnonotidae), with descriptions of 16 new species. Zootaxa 354: 1-20.
414	Myrsidea_extranea	1770	2245	2	AABBADBj	Ramphastos_swainsonii	Piciformes	678.5	Price RD, Hellenthal RA & Weckstein JD 2004. The genus Myrsidea Waterston (Phthiraptera: Menoponidae) from the toucans (Piciformes: Ramphastidae), with descriptions of three new species. Zootaxa 613:1-18.
415	Myrsidea_finlaysoni	1170	1475	2	AABBADBk	Pycnonotus_finlaysoni	Passeriformes	26.3	Price RD & Hellenthal RA 2003. The genus Myrsidea Waterston (Phthiraptera: Menoponidae) from bulbuls (Passeriformes: Pycnonotidae), with descriptions of 16 new species. Zootaxa 354: 1-20.
416	Myrsidea_franciscoloi	1255	1540	2	AABBADBl	Cinclus_cinclus	Passeriformes	59.8	Zlotorzycka J 1976. Wszoly - Mallophaga. Nadrodzina Menoponoidea. [Mallophaga. Superfamily Menoponoidea] Polskie Towarzystwo Entomologiczne [Klucze do Oznaczania Owadów Polski] 15(2):1-189.; Fedorenko IO 1983. Menoponoidea. Fauna of Ukrainie - In Ukrainian. Kiev, pp 166.
417	Myrsidea_geiferi	1170	1560	2	AABBADBm	Pycnonotus_goiavier	Passeriformes	27.8	Price RD & Hellenthal RA 2003. The genus Myrsidea Waterston (Phthiraptera: Menoponidae) from bulbuls (Passeriformes: Pycnonotidae), with descriptions of 16 new species. Zootaxa 354: 1-20.
418	Myrsidea_hirsuta	1360	1650	2	AABBADBn	Ramphastos_swainsonii	Piciformes	678.5	Carriker MA 1949. Neotropical Mallophaga miscellany V. New genera and species. Revista Brasileira de Biologica, 9, 297-313.
419	Myrsidea_hopkinsi	1960	2340	2	AABBADBo	Corvus_albicollis	Passeriformes	894	Klockenhoff H 1981. Mallophagen der Gattung Myrsidea Waterston, 1915 von afrikanischen Rabenvögeln (Corvidae) - II. Bonner Zoologische Beitrage, 32, 195 - 219.
420	Myrsidea_incerta	1270	1420	2	AABBADBp	Catharus_ustulatus	Passeriformes	30.3	Clay T 1966. Contributions towards a revision of Myrsidea Waterston (Menoponidae: Mallophaga) I. The Bulletin of the Britsh Museum (Natural History), Entomology, 17, 329-395.
421	Myrsidea_indigenella	1440	1660	2	AABBADBq	Turdus_maranonicus	Passeriformes	70	Clay T 1966. Contributions towards a revision of Myrsidea Waterston (Menoponidae: Mallophaga) I. The Bulletin of the Britsh Museum (Natural History), Entomology, 17, 329-395.
422	Myrsidea_ishizawai	1615	2080	2	AABBADBr	Zoothera_dauma	Passeriformes	104	Clay T 1966. Contributions towards a revision of Myrsidea Waterston (Menoponidae: Mallophaga) I. The Bulletin of the Britsh Museum (Natural History), Entomology, 17, 329-395.
423	Myrsidea_isostoma	1860	2310	2	AABBADBs	Corvus_frugilegus	Passeriformes	453.5	Klockenhoff H 1980. Zur Taxonomie von Myrsidea anathorax (Nitzsch, 1866) und Myrsidea isostoma (Nitzsch, 1866) (Menoponidae: Phthiraptera). Bonner Zoologische Beitrage, 31, 151-167.
424	Myrsidea_jenniferae	1160	1445	2	AABBADBt	Anthracothorax_nigricollis	Apodiformes	7	Dalgleish RC & Price RD 2003. Two new species of Myrsidea (Phthiraptera: Amblycera: Menoponidae) from hummingbirds (Apodiformes: Trochilidae). Occasional Papers, Western Foundation of Vertebrate Zoology, No. 6.
425	Myrsidea_johnsoni	1095	1440	2	AABBADBu	Pycnonotus_atriceps	Passeriformes	25.5	Price RD & Hellenthal RA 2003. The genus Myrsidea Waterston (Phthiraptera: Menoponidae) from bulbuls (Passeriformes: Pycnonotidae), with descriptions of 16 new species. Zootaxa 354: 1-20.
426	Myrsidea_kathleenae	1330	1620	2	AABBADBv	Pycnonotus_cafer	Passeriformes	43	Price RD & Hellenthal RA 2003. The genus Myrsidea Waterston (Phthiraptera: Menoponidae) from bulbuls (Passeriformes: Pycnonotidae), with descriptions of 16 new species. Zootaxa 354: 1-20.
427	Myrsidea_keniensis	1400	1570	2	AABBADBw	Turdus_olivaceus	Passeriformes	78.1	Clay T 1966. Contributions towards a revision of Myrsidea Waterston (Menoponidae: Mallophaga) I. The Bulletin of the Britsh Museum (Natural History), Entomology, 17, 329-395.
428	Myrsidea_klimesi	1155	1405	2	AABBADBx	Formicarius_analis	Passeriformes	62.2	Sychra O, Literák I, Čapek M, Havlíček M 2006. Chewing lice (Phthiraptera) from typical antbirds and ground antbirds (Passeriformes: Thamnophilidae, Formicariidae) from Costa Rica, with descriptions of three new species of the genera Formicaphagus and Myrsidea. Zootaxa, 1206, 47–61.
430	Myrsidea_kulpai	1170	1475	2	AABBADBz	Pycnonotus_flavescens	Passeriformes	28.9	Price RD & Hellenthal RA 2003. The genus Myrsidea Waterston (Phthiraptera: Menoponidae) from bulbuls (Passeriformes: Pycnonotidae), with descriptions of 16 new species. Zootaxa 354: 1-20.
480	Odoriphila_phoeniculi	1740	1840	2	AABBBBBABBCBA	Phoeniculus_bollei	Bucerotiformes	54.6	Clay T & Meinertzhagen R 1941. Mallophaga miscellany - No. 2. Annals and Magazine of Natural History (Series 11), 7, 329-346.
481	Osborniella_crotophagae	1710	2020	2	AABBBBBAAA	Crotophaga_ani	Cuculiformes	136	Stafford EW 1943. Algunos Mallophaga Venezolanos. [Some venezuelan Mallophaga] Boletin de Entomologia Venezolana 2(1):35-58.
482	Osborniella_guiraensis	2500	2700	2	AABBBBBAAB	Guira_guira	Cuculiformes	141	Kellogg VL 1906. Mallophaga from Argentina. Journal of the New York Entomological Society 14(1):45-49.
483	Piagetiella_africana	4905	4905	2	AABBBBBABABA	Pelecanus_rufescens	Pelecaniformes	5445	Price RD 1970b. The Piagetiella (Mallophaga: Menoponidae) of the Pelecaniformes. The Canadian Entomologist, 102, 389-404.
484	Piagetiella_bursaepelecani	4985	4640	2	AABBBBBABABB	Pelecanus_occidentalis	Pelecaniformes	3438	Price RD 1970b. The Piagetiella (Mallophaga: Menoponidae) of the Pelecaniformes. The Canadian Entomologist, 102, 389-404.
485	Piagetiella_chilensis	4755	4390	2	AABBBBBABABC	Pelecanus_thagus	Pelecaniformes	6000	Price RD 1970b. The Piagetiella (Mallophaga: Menoponidae) of the Pelecaniformes. The Canadian Entomologist, 102, 389-404.
486	Piagetiella_incomposita	4940	4940	2	AABBBBBABABD	Phalacrocorax_penicillatus	Suliformes	2247.5	Price RD 1970b. The Piagetiella (Mallophaga: Menoponidae) of the Pelecaniformes. The Canadian Entomologist, 102, 389-404.
487	Piagetiella_peralis	5435	5110	2	AABBBBBABABE	Pelecanus_erythrorhynchos	Pelecaniformes	5649.5	Price RD 1970b. The Piagetiella (Mallophaga: Menoponidae) of the Pelecaniformes. The Canadian Entomologist, 102, 389-404.
488	Piagetiella_titan	5820	5820	2	AABBBBBABABF	Pelecanus_onocrotalus	Pelecaniformes	9520	Price RD 1970b. The Piagetiella (Mallophaga: Menoponidae) of the Pelecaniformes. The Canadian Entomologist, 102, 389-404.
489	Piagetiella_transitans	4250	4250	2	AABBBBBABABG	Phalacrocorax_bougainvillii	Suliformes	2485	Price RD 1970b. The Piagetiella (Mallophaga: Menoponidae) of the Pelecaniformes. The Canadian Entomologist, 102, 389-404.
490	Plegadiphilus_cayennensis	1930	2350	2	AABAA	Mesembrinibis_cayennensis	Pelecaniformes	756	Emerson KC & Price RD 1969. A new species of Plegadiphilus (Mallophaga: Menoponidae) from the cayenne ibis. Florida Entomologist 52(3):161-163.
491	Plegadiphilus_eudocimus	1480	1830	2	AABAB	Eudocimus_albus	Pelecaniformes	900	Tuff DW 1965. A new species of Plegadiphilus (Mallophaga: Menoponidae). Journal of the Kansas Entomological Society 38:233-235.
492	Plegadiphilus_plegadis	1800	2200	2	AABAC	Plegadis_falcinellus	Pelecaniformes	633.8	Zlotorzycka J 1976. Wszoly - Mallophaga. Nadrodzina Menoponoidea. [Mallophaga. Superfamily Menoponoidea] Polskie Towarzystwo Entomologiczne [Klucze do Oznaczania Owadów Polski] 15(2):1-189.
493	Pseudomenopon_australis	1600	2130	2	AABBACA	Gallinula_ventralis	Gruiformes	387	Price RD & Emerson KC 1986. Two new species of Mallophaga from the Black-tailed water hen (Gruiformes) of Australia. Journal of the Kansas Entomological Society 59(1):206-209.
494	Pseudomenopon_bracofortei	1510	2090	2	AABBACB	Amaurornis_flavirostra	Gruiformes	86.2	Price RD 1974. A Review of the Genus Pseudomenopon (Mallophaga: Menoponidae) Annals of the Entomological Society of America, 67, no. 12
495	Pseudomenopon_concretum	1630	2075	2	AABBACC	Porphyrio_porphyrio	Gruiformes	796.5	Price RD 1974. A Review of the Genus Pseudomenopon (Mallophaga: Menoponidae) Annals of the Entomological Society of America, 67, no. 3
496	Pseudomenopon_dolium1	1353	1815	2	AABBACDA	Podiceps_cristatus	Podicipediformes	673.5	Zlotorzycka J 1976. Wszoly - Mallophaga. Nadrodzina Menoponoidea. [Mallophaga. Superfamily Menoponoidea] Polskie Towarzystwo Entomologiczne [Klucze do Oznaczania Owadów Polski] 15(2):1-189.; Fedorenko IO 1983. Menoponoidea. Fauna of Ukrainie - In Ukrainian. Kiev, pp 166.
497	Pseudomenopon_dolium2	1300	1800	2	AABBACDB	Podiceps_grisegena	Podicipediformes	1023	Zlotorzycka J 1976. Wszoly - Mallophaga. Nadrodzina Menoponoidea. [Mallophaga. Superfamily Menoponoidea] Polskie Towarzystwo Entomologiczne [Klucze do Oznaczania Owadów Polski] 15(2):1-189.
498	Pseudomenopon_dolium3	1250	1450	2	AABBACDC	Podiceps_nigricollis	Podicipediformes	398	Zlotorzycka J 1976. Wszoly - Mallophaga. Nadrodzina Menoponoidea. [Mallophaga. Superfamily Menoponoidea] Polskie Towarzystwo Entomologiczne [Klucze do Oznaczania Owadów Polski] 15(2):1-189.
499	Pseudomenopon_dolium4	1250	1750	2	AABBACDD	Tachybaptus_ruficollis	Podicipediformes	135	Zlotorzycka J 1976. Wszoly - Mallophaga. Nadrodzina Menoponoidea. [Mallophaga. Superfamily Menoponoidea] Polskie Towarzystwo Entomologiczne [Klucze do Oznaczania Owadów Polski] 15(2):1-189.
500	Pseudomenopon_lanceolatum	1485	1795	2	AABBACE	Metopidius_indicus	Charadriiformes	155	Price RD 1974. A Review of the Genus Pseudomenopon (Mallophaga: Menoponidae) Annals of the Entomological Society of America, 67, no. 13
501	Pseudomenopon_meinertzhageni	1605	2055	2	AABBACF	Pardirallus_sanguinolentus	Gruiformes	232	Price RD 1974. A Review of the Genus Pseudomenopon (Mallophaga: Menoponidae) Annals of the Entomological Society of America, 67, no. 11
502	Pseudomenopon_pflegeri	1300	1890	2	AABBACG	Porphyrio_alleni	Gruiformes	139.5	Price RD 1974. A Review of the Genus Pseudomenopon (Mallophaga: Menoponidae) Annals of the Entomological Society of America, 67, no. 5
503	Pseudomenopon_phoenicuri	1540	1970	2	AABBACH	Amaurornis_phoenicurus	Gruiformes	181	Price RD 1974. A Review of the Genus Pseudomenopon (Mallophaga: Menoponidae) Annals of the Entomological Society of America, 67, no. 6
504	Pseudomenopon_pilgrimi	1465	1865	2	AABBACI	Gallirallus_australis	Gruiformes	814.5	Price RD 1974. A Review of the Genus Pseudomenopon (Mallophaga: Menoponidae). Annals of the Entomological Society of America, 67, no. 9.
505	Pseudomenopon_pilosum1	1435	1805	2	AABBACJA	Fulica_americana	Gruiformes	747	Price RD 1974. A Review of the Genus Pseudomenopon (Mallophaga: Menoponidae) Annals of the Entomological Society of America, 67, no. 1
506	Pseudomenopon_pilosum2	1340	1760	2	AABBACJB	Gallinula_chloropus	Gruiformes	305	Bechet I 1963. Specii de Pseudomenopon (Mallophaga) din fauna R.P.R. Stud. Univ. Babes-Bolyai (Ser. Biol.), 2, 74-79.
507	Pseudomenopon_qadrii	1350	1780	2	AABBACK	Porzana_porzana	Gruiformes	87.1	Bechet I 1963. Specii de Pseudomenopon (Mallophaga) din fauna R.P.R. Stud. Univ. Babes-Bolyai (Ser. Biol.), 2, 74-79.
508	Pseudomenopon_ralliculae	1640	1950	2	AABBACL	Rallina_forbesi	Gruiformes	85.2	Price RD 1974. A Review of the Genus Pseudomenopon (Mallophaga: Menoponidae) Annals of the Entomological Society of America, 67, no. 8
509	Pseudomenopon_scopulacorne	1500	2015	2	AABBACM	Rallus_longirostris	Gruiformes	297	Price RD 1974. A Review of the Genus Pseudomenopon (Mallophaga: Menoponidae) Annals of the Entomological Society of America, 67, no. 2
523	Psittacomenopon_guliemi	2250	2570	2	AABBBBBABBCBBAA	Poicephalus_gulielmi	Psittaciformes	275	Price RD & Beer JR 1965. The Genus Psittacomenopon (Mallophaga: Menoponidae) of the Psittaciformes. Annals of the Entomological Society of America, 59, 951-955.
524	Psittacomenopon_heterocephalum	2615	2845	2	AABBBBBABBCBBAB	Psittacus_erithacus	Psittaciformes	333	Price RD & Beer JR 1965. The Genus Psittacomenopon (Mallophaga: Menoponidae) of the Psittaciformes. Annals of the Entomological Society of America, 59, 951-955.
526	Somaphantus_kingi	1760	1940	2	AABBBBBBBBBBAA	Arborophila_charltonii	Galliformes	270	Emerson KC & Price RD 1967. A new species of Somaphantus (Mallophaga: Menoponidae) from Thailand. Florida Entomologist. 50(2):103-105.
527	Somaphantus_spencei	2110	2100	2	AABBBBBBBBBBAB	Pavo_muticus	Galliformes	2767.5	Emerson KC 1958. Two new species of Mallophaga from gallinaceous birds. Annals and Magazine of Natural History (Series 13) 1:102-106.
528	Trinoton_anserinum	5800	6500	2	AABBBBBBBBAA	Cygnus_olor	Anseriformes	10735	Zlotorzycka J 1976. Wszoly - Mallophaga. Nadrodzina Menoponoidea. [Mallophaga. Superfamily Menoponoidea] Polskie Towarzystwo Entomologiczne [Klucze do Oznaczania Owadów Polski] 15(2):1-189.
529	Trinoton_querqueduale1	5480	6100	2	AABBBBBBBBABA	Anas_crecca	Anseriformes	305.5	Clay T & Hopkins GHE 1950. The early literature on Mallophaga: Part I. Bull. Brit. Mus. (Nat. Hist.) Ent. 1(3): 223-272.
530	Trinoton_querqueduale2	4350	4900	2	AABBBBBBBBABB	Mergellus_albellus	Anseriformes	610	Zlotorzycka J 1976. Wszoly - Mallophaga. Nadrodzina Menoponoidea. [Mallophaga. Superfamily Menoponoidea] Polskie Towarzystwo Entomologiczne [Klucze do Oznaczania Owadów Polski] 15(2):1-189.
539	Alcedoecus_latigenitalis	1220	1570	3	BAAAAABAABAAAAABA	Todiramphus_chloris	Coraciiformes	58.9	Eichler W 1944. Mallophagan Synopsis. XI. Genus Alcedoecus. Zoologischer Anzeiger, 145, 75-76.
540	Alcedoecus_minor	1370	1690	3	BAAAAABAABAAAAABB	Todiramphus_cinnamominus	Coraciiformes	64.3	Carriker MA 1949. On a collection of Mallophaga from Guam Marianas Islands. Proceedings of the United States National Museum, 100, 1-24.
558	Aquanirmus_americanus	1580	2410	3	BAAAAAABAA	Podiceps_nigricollis	Podicipediformes	398	Edwards RL 1965. Revision of the genus Aquanirmus (Mallophaga: Philopteridae), parasitic on grebes (Podicipidae). The Canadian Entomologist, 97, 920-934.
559	Aquanirmus_bahli	1662	2323	3	BAAAAAABAB	Tachybaptus_ruficollis	Podicipediformes	213	Tandan BK 1951. Mallophagan parasites from Indian birds. Part I. New species belonging to the genera Aquanirmus, Quadraceps and Rallicola (Ischnocera, Philopteridae). Annals and Magazine of Natural History (Series 12), 4, 802-813.
561	Aquanirmus_colymbinus1	1580	2300	3	BAAAAAABADA	Podiceps_nigricollis	Podicipediformes	398	Edwards RL 1965. Revision of the genus Aquanirmus (Mallophaga: Philopteridae), parasitic on grebes (Podicipidae). The Canadian Entomologist, 97, 920-934.
563	Aquanirmus_emersoni	1690	2400	3	BAAAAAABAE	Podiceps_grisegena	Podicipediformes	1023	Edwards RL 1965. Revision of the genus Aquanirmus (Mallophaga: Philopteridae), parasitic on grebes (Podicipidae). The Canadian Entomologist, 97, 920-934.
565	Aquanirmus_podicepis	1700	2410	3	BAAAAAABAG	Podiceps_cristatus	Podicipediformes	673.5	Edwards RL 1965. Revision of the genus Aquanirmus (Mallophaga: Philopteridae), parasitic on grebes (Podicipidae). The Canadian Entomologist, 97, 920-934.
568	Aquanirmus_runcinatus	1550	2190	3	BAAAAAABAJ	Tachybaptus_ruficollis	Podicipediformes	135	Edwards RL 1965. Revision of the genus Aquanirmus (Mallophaga: Philopteridae), parasitic on grebes (Podicipidae). The Canadian Entomologist, 97, 920-934.
570	Ardeicola_ardeae	2860	3240	3	BAAAAAAAAABB	Ardea_cinerea	Pelecaniformes	1443	Clay T & Hopkins GHE 1950. The early literature on Mallophaga: Part I. Bull. Brit. Mus. (Nat. Hist.) Ent. 1(3): 223-272.
571	Ardeicola_asiaticus	3575	4530	3	BAAAAAAAAABC	Ephippiorhynchus_asiaticus	Ciconiiformes	4100	Kumar P & Tandan BK 1971. The species of Ardeicola (Phthiraptera: Ischnocera) parasitic on the Ciconiidae. Bulletin of the British Museum (Natural History) Entomology 26(2):119-158.
572	Ardeicola_bicolor	3170	3870	3	BAAAAAAAAABD	Ciconia_abdimii	Ciconiiformes	1398	Kumar P & Tandan BK 1971. The species of Ardeicola (Phthiraptera: Ischnocera) parasitic on the Ciconiidae. Bulletin of the British Museum (Natural History) Entomology 26(2):119-158.
574	Ardeicola_castaneus	3100	3820	3	BAAAAAAAAABF	Ciconia_episcopus	Ciconiiformes	2061	Kumar P & Tandan BK 1971. The species of Ardeicola (Phthiraptera: Ischnocera) parasitic on the Ciconiidae. Bulletin of the British Museum (Natural History) Entomology 26(2):119-158.
575	Ardeicola_celeris	2200	2830	3	BAAAAAAAAABG	Ixobrychus_exilis	Pelecaniformes	86.3	Tuff DW 1967. A review of North American Ardeicola (Mallophaga: Philopteridae). Journal of the Kansas Entomological Society, 40, 241-263.
576	Ardeicola_ciconiae	4700	4810	3	BAAAAAAAAABH	Ciconia_ciconia	Ciconiiformes	3448	Clay T & Hopkins GHE 1950. The early literature on Mallophaga: Part I. Bull. Brit. Mus. (Nat. Hist.) Ent. 1(3): 223-272.
578	Ardeicola_dissourae	3190	4010	3	BAAAAAAAAABJ	Ciconia_episcopus	Ciconiiformes	2061	Kumar P & Tandan BK 1971. The species of Ardeicola (Phthiraptera: Ischnocera) parasitic on the Ciconiidae. Bulletin of the British Museum (Natural History) Entomology 26(2):119-158.
579	Ardeicola_epiphanes	2730	3110	3	BAAAAAAAAABK	Theristicus_melanopis	Pelecaniformes	1492	Hajela KP & Tandan BK 1970. Species of Ardeicola (Insecta: Mallophaga) parasitic on birds of the family Threskiornithidae. Zoological Journal of the Linnean Society 49(4):309-334.
580	Ardeicola_expallidus	2830	3175	3	BAAAAAAAAABL	Egretta_garzetta	Pelecaniformes	312	Blagoveshtchensky DI 1940. Mallophaga s ptic Talisa. [Mallophaga from birds of the Talysh lowlands] Magasin de parasitologie de l'institut zoologique de l'Académie des Sciences de l'URSS. 8:25-90.
581	Ardeicola_fissomaculatus	5210	5160	3	BAAAAAAAAABM	Leptoptilos_crumeniferus	Ciconiiformes	6325	Tandan BK & Kumar P 1969. Mallophaga from birds of the Indian subregion part VII (1). Ardeicola hardayali, n. sp. [Ischnocera, Philopteridae] from Leptoptilos javanicus. Annales de la Societe Entomologique de France, 5, 145-154.
582	Ardeicola_freemani	3920	3980	3	BAAAAAAAAABN	Threskiornis_aethiopicus	Pelecaniformes	1498	Tandan BK 1976. The species of Ardeicola (Phthiraptera) on Threskiornis (Aves). Systematic Entomology 1:75-87.
584	Ardeicola_hardayali	4090	4038	3	BAAAAAAAAABP	Leptoptilos_javanicus	Ciconiiformes	4651	Tandan BK & Kumar P 1969. Mallophaga from birds of the Indian subregion part VII (1). Ardeicola hardayali, n. sp. [Ischnocera, Philopteridae] from Leptoptilos javanicus. Annales de la Societe Entomologique de France, 5, 145-154.
586	Ardeicola_ibis	3620	3910	3	BAAAAAAAAABR	Threskiornis_molucca	Pelecaniformes	1556	Tandan BK 1976. The species of Ardeicola (Phthiraptera) on Threskiornis (Aves). Systematic Entomology 1:75-87.
587	Ardeicola_intermedia	3660	3780	3	BAAAAAAAAABS	Threskiornis_aethiopicus	Pelecaniformes	1498	Tandan BK 1976. The species of Ardeicola (Phthiraptera) on Threskiornis (Aves). Systematic Entomology 1:75-87.
588	Ardeicola_ixobrychae	2350	2800	3	BAAAAAAAAABT	Ixobrychus_cinnamomeus	Pelecaniformes	126.5	Tuff DW 1970. A new species of Ardeicola (Mallophaga: Philopteridae) from Thailand. Annals of the Entomological Society of America 63:945-946.
589	Ardeicola_keleri	3580	4580	3	BAAAAAAAAABU	Mycteria_ibis	Ciconiiformes	2166.5	Kumar P & Tandan BK 1971. The species of Ardeicola (Phthiraptera: Ischnocera) parasitic on the Ciconiidae. Bulletin of the British Museum (Natural History) Entomology 26(2):119-158.
591	Ardeicola_maculatus	4160	5090	3	BAAAAAAAAABW	Ciconia_nigra	Ciconiiformes	2926	Kumar P & Tandan BK 1971. The species of Ardeicola (Phthiraptera: Ischnocera) parasitic on the Ciconiidae. Bulletin of the British Museum (Natural History) Entomology 26(2):119-158.
593	Ardeicola_nigra	2430	3090	3	BAAAAAAAAABY	Egretta_rufescens	Pelecaniformes	614	Tuff DW 1967. A review of North American Ardeicola (Mallophaga: Philopteridae). Journal of the Kansas Entomological Society, 40, 241-263.
594	Ardeicola_nyctanassa	2580	2840	3	BAAAAAAAAABZ	Nyctanassa_violacea	Pelecaniformes	682.5	Tuff DW 1967. A review of North American Ardeicola (Mallophaga: Philopteridae). Journal of the Kansas Entomological Society, 40, 241-263.
596	Ardeicola_robusta	3180	2970	3	BAAAAAAAAABเธฃ๏	Eudocimus_albus	Pelecaniformes	900	Tuff DW 1967. A review of North American Ardeicola (Mallophaga: Philopteridae). Journal of the Kansas Entomological Society, 40, 241-263.
597	Ardeicola_senagalensis	3320	4040	3	BAAAAAAAAABเธฃ๏	Ephippiorhynchus_senegalensis	Ciconiiformes	6162.5	Kumar P & Tandan BK 1971. The species of Ardeicola (Phthiraptera: Ischnocera) parasitic on the Ciconiidae. Bulletin of the British Museum (Natural History) Entomology 26(2):119-158.
598	Ardeicola_signalus	2950	3430	3	BAAAAAAAAABเธฃโ€	Anastomus_lamelligerus	Ciconiiformes	1081	Kumar P & Tandan BK 1971. The species of Ardeicola (Phthiraptera: Ischnocera) parasitic on the Ciconiidae. Bulletin of the British Museum (Natural History) Entomology 26(2):119-158.
599	Ardeicola_smithersi	3080	3360	3	BAAAAAAAAABเธฅ๏	Platalea_alba	Pelecaniformes	1521	Büttiker W 1967. A new species of Ardeicola Clay (Mallophaga: Philopteridae). The Journal Ent. Soc. Sth. Africa, 30, 107-110.
600	Ardeicola_tantali	3640	4410	3	BAAAAAAAAABเธฃ๏	Mycteria_leucocephala	Ciconiiformes	3180	Kumar P & Tandan BK 1971. The species of Ardeicola (Phthiraptera: Ischnocera) parasitic on the Ciconiidae. Bulletin of the British Museum (Natural History) Entomology 26(2):119-158.
601	Ardeicola_theristicus	3010	3360	3	BAAAAAAAAABเธฅเธ	Theristicus_caudatus	Pelecaniformes	1726	Hajela KP & Tandan BK 1970. Species of Ardeicola (Insecta: Mallophaga) parasitic on birds of the family Threskiornithidae. Zoological Journal of the Linnean Society 49(4):309-334.
616	Austrophilopterus_cancellosus	2020	2490	3	BAABABABABAAC	Ramphastos_swainsonii	Piciformes	712	Carriker MA 1950. Studies in Neotropical Mallophaga. No. VI. Suborder "Ischnocera". family "Philopteridae". Revista Brasileira de Biologia, 10, 163-188.
620	Austrophilopterus_flavirostris	2210	2520	3	BAABABABABAAG	Pteroglossus_azara	Piciformes	141	Carriker MA 1950. Studies in Neotropical Mallophaga. No. VI. Suborder "Ischnocera". family "Philopteridae". Revista Brasileira de Biologia, 10, 163-188.
623	Austrophilopterus_minor	1740	2010	3	BAABABABABAAJ	Ramphastos_vitellinus	Piciformes	343.5	Carriker MA 1950. Studies in Neotropical Mallophaga. No. VI. Suborder "Ischnocera". family "Philopteridae". Revista Brasileira de Biologia, 10, 163-188.
636	Bothriometopus_macrocnemis	4485	5080	3	BAAAAABBBA	Anhima_cornuta	Anseriformes	3150	Cicchino A & Mey E 2007. On morphology, taxonomy, ecology, and distribution of Bothriometopus Taschenberg (Phthiraptera, Ischnocera, Philopteridae sensu lato). Rudolstädter Nat. Hist. Schr., 14, 43-60.
637	Bothriometopus_simillimus	5400	5265	3	BAAAAABBBB	Chauna_torquata	Anseriformes	4400	Cicchino A & Mey E 2007. On morphology, taxonomy, ecology, and distribution of Bothriometopus Taschenberg (Phthiraptera, Ischnocera, Philopteridae sensu lato). Rudolstädter Nat. Hist. Schr., 14, 43-60.
638	Brueelia_addoloratoi	1429	1716	3	BABA	Turdus_rufiventris	Passeriformes	69.5	Cicchino AC, 1985. Contribucion al conocimiento de los Malofagos Argentinos XIX. Cuatro nuevas especies del genero Brueelia Keler 1936 (Philopteridae) parasitas de especies de Turdus Linne 1758 (Aves, Passeriformes, Muscicapidae, Turdinae). Revista de la Sociedad Entomológica Argentina, 44, 91-102.
639	Brueelia_alexandrii	1580	1600	3	BAB3	Petronia_petronia	Passeriformes	30.2	Zlotorzycka J 1964. Mallophaga parasitizing Passeriformes and Pici II. Brueeliinae. Acta Parasitologica Polonica, 12, 239-282.
640	Brueelia_amsel	1230	1530	3	BABC	Turdus_merula	Passeriformes	113	Zlotorzycka J 1964. Mallophaga parasitizing Passeriformes and Pici II. Brueeliinae. Acta Parasitologica Polonica, 12, 239-282.
641	Brueelia_antennatus	1530	2018	3	BABD	Garrulax_striatus	Passeriformes	97.5	Ansari MAR 1956. A brief survey of Bruelia species (Ischnocera: Mallophaga) parasitic on the babblers and laughing thrushes (Timaliidae). Pakistan Journal of Health, 6, 133-174.
642	Brueelia_antimarginalis	1640	1850	3	BABE	Turdus_pilaris	Passeriformes	106	Balát F 1981. A contribution to the knowledge of biting lice (Mallophaga) found on passerines (Passeriformes). Folia Parasitologica, 28, 273-282.
643	Brueelia_avinus	1221	1521	3	BABF	Garrulax_subunicolor	Passeriformes	66	Ansari MAR 1956. A brief survey of Bruelia species (Ischnocera: Mallophaga) parasitic on the babblers and laughing thrushes (Timaliidae). Pakistan Journal of Health, 6, 133-174.
644	Brueelia_balati	1740	1980	3	BAB1	Remiz_pendulinus	Passeriformes	9.3
645	Brueelia_biocellata	1880	2070	3	BABG	Pica_pica	Passeriformes	230.5	Williams NS 1986. A review of the Brueelia (Mallophaga: Philopteridae) from North and Central American Corvidae (Aves: Passeriformes). Journal of the Kansas Entomological Society, 59, 428-436.
646	Brueelia_brueliodes	1492	1752	3	BABH	Turdoides_aylmeri	Passeriformes	35.3	Ansari MAR 1956. A brief survey of Bruelia species (Ischnocera: Mallophaga) parasitic on the babblers and laughing thrushes (Timaliidae). Pakistan Journal of Health, 6, 133-174.
647	Brueelia_chiguanca	1567	1814	3	BABI	Turdus_chiguanco	Passeriformes	93.3	Cicchino AC, 1985. Contribucion al conocimiento de los Malofagos Argentinos XIX. Cuatro nuevas especies del genero Brueelia Keler 1936 (Philopteridae) parasitas de especies de Turdus Linne 1758 (Aves, Passeriformes, Muscicapidae, Turdinae). Revista de la Sociedad Entomológica Argentina, 44, 91-102.
648	Brueelia_chilchil	1651	2030	3	BABJ	Turdoides_caudata	Passeriformes	33.7	Ansari MAR 1956. A brief survey of Bruelia species (Ischnocera: Mallophaga) parasitic on the babblers and laughing thrushes (Timaliidae). Pakistan Journal of Health, 6, 133-174.
649	Brueelia_conocephalus	1540	1800	3	BABK	Sitta_europaea	Passeriformes	22.6	Blagoveshtchensky DI 1940. Mallophaga s ptic Talisa. [Mallophaga from birds of the Talysh lowlands] Magasin de parasitologie de l'institut zoologique de l'Académie des Sciences de l'URSS. 8:25-90.
650	Brueelia_cruciata	1230	1540	3	BABL	Lanius_collurio	Passeriformes	28.5	Zlotorzycka J 1964. Mallophaga parasitizing Passeriformes and Pici II. Brueeliinae. Acta Parasitologica Polonica, 12, 239-282.
651	Brueelia_cyclothorax	1140	1630	3	BABM	Passer_montanus	Passeriformes	22	Zlotorzycka J 1964. Mallophaga parasitizing Passeriformes and Pici II. Brueeliinae. Acta Parasitologica Polonica, 12, 239-282.
652	Brueelia_densilimbus_stadleri	1560	1710	3	BABN	Carduelis_cannabina	Passeriformes	19.6	Zlotorzycka J 1964. Mallophaga parasitizing Passeriformes and Pici II. Brueeliinae. Acta Parasitologica Polonica, 12, 239-282.
653	Brueelia_domestica	1510	1890	3	BABO	Hirundo_rustica	Passeriformes	18.2	Zlotorzycka J 1964. Mallophaga parasitizing Passeriformes and Pici II. Brueeliinae. Acta Parasitologica Polonica, 12, 239-282.
654	Brueelia_fuscopleura1	1530	1815	3	BABPA	Sturnus_roseus	Passeriformes	73.3	Blagoveshtchensky DI 1951. Mallophaga Tadzykistana. Parazitologiceskij Sbornik (Moscow and Leningrad), 13, 272-327.
655	Brueelia_fuscopleura2_	1570	2035	3	BABPB	Acridotheres_tristis	Passeriformes	116	Blagoveshtchensky DI 1951. Mallophaga Tadzykistana. Parazitologiceskij Sbornik (Moscow and Leningrad), 13, 272-327.
656	Brueelia_fuscopleura3	1525	1965	3	BABPC	Sturnus_cineraceus	Passeriformes	83	Fedorenko IA 1983. Rasprostranenie puhoedow roda Brueelia na skwortsah fauni SSSR. Vestnik Zoologii, Kiev, 3, 76-78.
657	Brueelia_glandarii	1420	1650	3	BABQ	Garrulus_glandarius	Passeriformes	168	Zlotorzycka J 1964. Mallophaga parasitizing Passeriformes and Pici II. Brueeliinae. Acta Parasitologica Polonica, 12, 239-282.
658	Brueelia_guatemalensis	1920	2210	3	BABR	Campephilus_guatemalensis	Piciformes	242	Dalgleish RC 1971. The Brueelia (Mallophaga: Ischnocera) of the Picidae (Aves: Piciformes). Journal of the New York Entomological Society, 79, 139-146.
659	Brueelia_humphreyi	1915	2130	3	BABS	Baryphthengus_ruficapillus	Coraciiformes	158	Oniki Y & Emerson KC 1981. A new species of Brueelia (Mallophaga, Philopteridae) from the rufous motmot Baryphthengus ruficapillus (Vieillot) (Coraciiformes: Momotidae). Rev. Brasil Biol. 42, 263-265.
660	Brueelia_imponderabilica	1400	1850	3	BABT	Lanius_excubitor	Passeriformes	60.4	Zlotorzycka J 1964. Mallophaga parasitizing Passeriformes and Pici II. Brueeliinae. Acta Parasitologica Polonica, 12, 239-282.
662	Brueelia_juno	1440	1860	3	BABV	Coccothraustes_coccothraustes	Passeriformes	56.7	Zlotorzycka J 1964. Mallophaga parasitizing Passeriformes and Pici II. Brueeliinae. Acta Parasitologica Polonica, 12, 239-282.
663	Brueelia_limbata	1500	1790	3	BABW	Loxia_curvirostra	Passeriformes	36.4	Zlotorzycka J 1964. Mallophaga parasitizing Passeriformes and Pici II. Brueeliinae. Acta Parasitologica Polonica, 12, 239-282.
664	Brueelia_longisternus	1411	2032	3	BABX	Cutia_nipalensis	Passeriformes	47.5	Ansari MAR 1956. A brief survey of Bruelia species (Ischnocera: Mallophaga) parasitic on the babblers and laughing thrushes (Timaliidae). Pakistan Journal of Health, 6, 133-174.
665	Brueelia_magellanica	1497	1760	3	BABY	Turdus_falcklandii	Passeriformes	93.9	Cicchino AC, 1985. Contribucion al conocimiento de los Malofagos Argentinos XIX. Cuatro nuevas especies del genero Brueelia Keler 1936 (Philopteridae) parasitas de especies de Turdus Linne 1758 (Aves, Passeriformes, Muscicapidae, Turdinae). Revista de la Sociedad Entomológica Argentina, 44, 91-102.
666	Brueelia_magnini	1411	2012	3	BABZ	Turdoides_fulva	Passeriformes	61.4	Ansari MAR 1956. A brief survey of Bruelia species (Ischnocera: Mallophaga) parasitic on the babblers and laughing thrushes (Timaliidae). Pakistan Journal of Health, 6, 133-174.
667	Brueelia_mahrastran	1322	1873	3	BAB2	Turdoides_striata	Passeriformes	66	Ansari MAR 1956. A brief survey of Bruelia species (Ischnocera: Mallophaga) parasitic on the babblers and laughing thrushes (Timaliidae). Pakistan Journal of Health, 6, 133-174.
668	Brueelia_marginata1	1176	1482	3	BABBA	Turdus_pilaris	Passeriformes	106	Schumilo RP & Lunkaschu MI 1972. Mallophaga from wild terrestrial birds of the Dnester-Prut region. Moldavian Academy of Sciences, Kishinau, Moldavia
669	Brueelia_marginata2	1530	1820	3	BABBB	Turdus_torquatus	Passeriformes	109	Zlotorzycka J 1964. Mallophaga parasitizing Passeriformes and Pici II. Brueeliinae. Acta Parasitologica Polonica, 12, 239-282.
670	Brueelia_marginella	1900	2130	3	BAB4	Momotus_momota	Coraciiformes	107	Carriker MA 1903. Mallophaga from birds of Costa Rica, Central America. University of Nebraska Studies 3(2):123-197.
671	Brueelia_matvejevi	1547	1777	3	BAB5	Turdus_viscivorus	Passeriformes	117.5	Balát F 1981. A contribution to the knowledge of biting lice (Mallophaga) found on passerines (Passeriformes). Folia Parasitologica, 28, 273-282.
672	Brueelia_merulensis	2060	2320	3	BAB6	Turdus_merula	Passeriformes	113	Zlotorzycka J 1964. Mallophaga parasitizing Passeriformes and Pici II. Brueeliinae. Acta Parasitologica Polonica, 12, 239-282.
673	Brueelia_munda	1390	1550	3	BAB7	Oriolus_oriolus	Passeriformes	79	Zlotorzycka J 1964. Mallophaga parasitizing Passeriformes and Pici II. Brueeliinae. Acta Parasitologica Polonica, 12, 239-282.
674	Brueelia_nebulosa	1490	1840	3	BAB8	Sturnus_vulgaris	Passeriformes	86	Fedorenko IA 1983. Rasprostranenie puhoedow roda Brueelia na skwortsah fauni SSSR. Vestnik Zoologii, Kiev, 3, 76-78.
675	Brueelia_nipalensis	1321	1611	3	BAB9	Garrulax_striatus	Passeriformes	97.5	Ansari MAR 1956. A brief survey of Bruelia species (Ischnocera: Mallophaga) parasitic on the babblers and laughing thrushes (Timaliidae). Pakistan Journal of Health, 6, 133-174.
676	Brueelia_niveus	1312	1851	3	BABเธฃ๏	Turdoides_leucopygia	Passeriformes	82.4	Ansari MAR 1956. A brief survey of Bruelia species (Ischnocera: Mallophaga) parasitic on the babblers and laughing thrushes (Timaliidae). Pakistan Journal of Health, 6, 133-174.
677	Brueelia_novofacies	1671	2210	3	BABเธฃ๏	Garrulax_subunicolor	Passeriformes	66	Ansari MAR 1956. A brief survey of Bruelia species (Ischnocera: Mallophaga) parasitic on the babblers and laughing thrushes (Timaliidae). Pakistan Journal of Health, 6, 133-174.
678	Brueelia_olivacea	1320	1790	3	BABเธฃ๏	Nucifraga_caryocatactes	Passeriformes	172.5	Zlotorzycka J 1964. Mallophaga parasitizing Passeriformes and Pici II. Brueeliinae. Acta Parasitologica Polonica, 12, 239-282.
679	Brueelia_parabolocybe	1340	1660	3	BABเธฃโ€	Tyrannus_melancholicus	Passeriformes	37.4	Carriker MA 1903. Mallophaga from birds of Costa Rica, Central America. University of Nebraska Studies 3(2):123-197.
680	Brueelia_parviguttata	1450	1680	3	BABเธฃโ€“	Alauda_arvensis	Passeriformes	40	Blagoveshtchensky DI 1940. Mallophaga s ptic Talisa. [Mallophaga from birds of the Talysh lowlands] Magasin de parasitologie de l'institut zoologique de l'Académie des Sciences de l'URSS. 8:25-90.
681	Brueelia_pengya	1331	1782	3	BABเธฅ๏	Turdoides_striata	Passeriformes	66	Ansari MAR 1956. A brief survey of Bruelia species (Ischnocera: Mallophaga) parasitic on the babblers and laughing thrushes (Timaliidae). Pakistan Journal of Health, 6, 133-174.
682	Brueelia_perforata	1750	2030	3	BABเธฃ๏	Corvus_frugilegus	Passeriformes	453.5	Zlotorzycka J 1964. Mallophaga parasitizing Passeriformes and Pici II. Brueeliinae. Acta Parasitologica Polonica, 12, 239-282.
683	Brueelia_pseudopicturata	1732	1942	3	BABเธฃ๏	Sturnella_neglecta	Passeriformes	100.7	Cicchino AC, 1986. Mallophaga Nearctica I. Una nueva especie del genero Brueelia Keler, 1936 (Mallophaga Philopteridae), probablemente parasita de Sturnella neglecta Audubon, 1844 (Aves, Passeriformes, Emberizidae, Icterinae). Revista de la Sociedad Entomológica Argentina, 44, 85-89.
684	Brueelia_ptiliogonis	1330	1610	3	BABเธฅเธ	Ptilogonys_caudatus	Passeriformes	36.3	Carriker MA 1903. Mallophaga from birds of Costa Rica, Central America. University of Nebraska Studies 3(2):123-197.
690	Brueelia_straminea1	1560	1730	3	BABUA	Dendrocopos_leucotos	Piciformes	108	Zlotorzycka J 1964. Mallophaga parasitizing Passeriformes and Pici II. Brueeliinae. Acta Parasitologica Polonica, 12, 239-282.
691	Brueelia_straminea2	1560	1830	3	BABUB	Dendrocopos_major	Piciformes	74.4	Blagoveshtchensky DI 1940. Mallophaga s ptic Talisa. [Mallophaga from birds of the Talysh lowlands] Magasin de parasitologie de l'institut zoologique de l'Académie des Sciences de l'URSS. 8:25-90.
695	Brueelia_ventratum	1421	1872	3	BAB0	Garrulax_ruficollis	Passeriformes	66.5	Ansari MAR 1956. A brief survey of Bruelia species (Ischnocera: Mallophaga) parasitic on the babblers and laughing thrushes (Timaliidae). Pakistan Journal of Health, 6, 133-174.
707	Campanulotes_bidentatus	1200	1580	3	BAABAAABBAA	Columba_palumbus	Columbiformes	490	Clay T & Hopkins GHE 1951. The early literature on Mallophaga: Part II. Bull. Brit. Mus. (Nat. Hist.) Ent. 2(1): 1-36.
708	Campanulotes_campanulatus	1190	1355	3	BAABAAABBAB	Nesoenas_picturata	Columbiformes	174.5	Tendeiro J 1969. Estudos sobre os Goniodideos (Mallophaga, Ischnocera) dos Columbiformes. V - Nitzschielloides campanulatus n. gen., n. sp., parasita de Streptopelia p. picturata (Temminck). Revista De Ciencias Veterinarias, Universidade De Lourenco Marques (Serie A) 2:467-481
709	Campanulotes_elegans	920	1196	3	BAABAAABBAC	Phaps_elegans	Columbiformes	211.5	Price RD, Clayton DH & Adams RJ 2000. Pigeon lice down under: taxonomy of Australian Campanulotes (Phthiraptera: Philopteridae)? With a description of C. durdeni n. sp. Journal of Parasitology, 86, 948-950.
710	Campanulotes_flavus	994	1278	3	BAABAAABBAD	Phaps_chalcoptera	Columbiformes	331	Price RD, Clayton DH & Adams RJ 2000. Pigeon lice down under: taxonomy of Australian Campanulotes (Phthiraptera: Philopteridae)? With a description of C. durdeni n. sp. Journal of Parasitology, 86, 948-950.
714	Chelopistes_dendortyx1	1740	1980	3	BAABAAAEBA	Dendrortyx_leucophrys	Galliformes	368.5	Carriker MA 1945. Studies in Neotropical Mallophaga (VII). Goniodes and allied genera from gallinaceous hosts. Revista de la Academia Colombiana di Ciencas Exactas, Fisicas y Naturales, Bogota, 6, 355-399.
715	Chelopistes_dendortyx2	1890	2140	3	BAABAAAEBB	Dendrortyx_macroura	Galliformes	431	Carriker MA 1945. Studies in Neotropical Mallophaga (VII). Goniodes and allied genera from gallinaceous hosts. Revista de la Academia Colombiana di Ciencas Exactas, Fisicas y Naturales, Bogota, 6, 355-399.
716	Chelopistes_dendrortyx_subsimilis	1670	2040	3	BAABAAAEBC	Dactylortyx_thoracicus	Galliformes	205	Carriker MA 1967. Posthumous papers of Melbourne A. Carriker, Jr. II. New species of Trichodomedea (Mallophaga: Philopteridae) from neotropical Gallinaceous hosts. United States National Museum Bulletin 248:22-29.
717	Chelopistes_elogatus	1910	2240	3	BAABAAAEC	Odontophorus_erythrops	Galliformes	335	Carriker MA 1945. Studies in Neotropical Mallophaga (VII). Goniodes and allied genera from gallinaceous hosts. Revista de la Academia Colombiana di Ciencas Exactas, Fisicas y Naturales, Bogota, 6, 355-399.
718	Chelopistes_guttata	1950	2100	3	BAABAAAED	Odontophorus_capueira	Galliformes	426.5	Carriker MA 1945. Studies in Neotropical Mallophaga (VII). Goniodes and allied genera from gallinaceous hosts. Revista de la Academia Colombiana di Ciencas Exactas, Fisicas y Naturales, Bogota, 6, 355-399.
719	Chelopistes_heterurus	1580	1800	3	BAABAAAEE	Odontophorus_erythrops	Galliformes	335	Carriker MA 1945. Studies in Neotropical Mallophaga (VII). Goniodes and allied genera from gallinaceous hosts. Revista de la Academia Colombiana di Ciencas Exactas, Fisicas y Naturales, Bogota, 6, 355-399.
721	Chelopistes_latafrons1	1885	1920	3	BAABAAAEFB	Ortalis_motmot	Galliformes	520	Carriker MA 1945. Studies in Neotropical Mallophaga (VII). Goniodes and allied genera from gallinaceous hosts. Revista de la Academia Colombiana di Ciencas Exactas, Fisicas y Naturales, Bogota, 6, 355-399.
722	Chelopistes_latafrons2	2210	2170	3	BAABAAAEFC	Ortalis_ruficauda	Galliformes	588.5	Carriker MA 1945. Studies in Neotropical Mallophaga (VII). Goniodes and allied genera from gallinaceous hosts. Revista de la Academia Colombiana di Ciencas Exactas, Fisicas y Naturales, Bogota, 6, 355-399.
723	Chelopistes_lervicola	2720	2595	3	BAABAAAEG	Lerwa_lerwa	Galliformes	581.5	Clay T 1941. A New Genus and Species of Mallophaga. Parasitology, 33, 119-129.
724	Chelopistes_leucolaema	2110	2210	3	BAABAAAEH	Odontophorus_leucolaemus	Galliformes	295	Carriker MA 1967. Posthumous papers of Melbourne A. Carriker, Jr. II. New species of Trichodomedea (Mallophaga: Philopteridae) from neotropical Gallinaceous hosts. United States National Museum Bulletin 248:22-29.
725	Chelopistes_longicephala	1800	1710	3	BAABAAAEI	Odontophorus_gujanensis	Galliformes	314.5	Carriker MA 1945. Studies in Neotropical Mallophaga (VII). Goniodes and allied genera from gallinaceous hosts. Revista de la Academia Colombiana di Ciencas Exactas, Fisicas y Naturales, Bogota, 6, 355-399.
726	Chelopistes_longisetosa	1590	1970	3	BAABAAAEJ	Odontophorus_columbianus	Galliformes	340	Carriker MA 1945. Studies in Neotropical Mallophaga (VII). Goniodes and allied genera from gallinaceous hosts. Revista de la Academia Colombiana di Ciencas Exactas, Fisicas y Naturales, Bogota, 6, 355-399.
727	Chelopistes_macropoda	1810	2160	3	BAABAAAEK	Odontophorus_gujanensis	Galliformes	314.5	Carriker MA 1945. Studies in Neotropical Mallophaga (VII). Goniodes and allied genera from gallinaceous hosts. Revista de la Academia Colombiana di Ciencas Exactas, Fisicas y Naturales, Bogota, 6, 355-399.
728	Chelopistes_melanonotus	1560	1840	3	BAABAAAEL	Odontophorus_melanonotus	Galliformes	322	Carriker MA 1967. Posthumous papers of Melbourne A. Carriker, Jr. II. New species of Trichodomedea (Mallophaga: Philopteridae) from neotropical Gallinaceous hosts. United States National Museum Bulletin 248:22-29.
729	Chelopistes_mexicanus	1610	1910	3	BAABAAAEM	Odontophorus_guttatus	Galliformes	304	Carriker MA 1967. Posthumous papers of Melbourne A. Carriker, Jr. II. New species of Trichodomedea (Mallophaga: Philopteridae) from neotropical Gallinaceous hosts. United States National Museum Bulletin 248:22-29.
730	Chelopistes_minutus	1380	1590	3	BAABAAAEN	Odontophorus_atrifrons	Galliformes	304	Carriker MA 1945. Studies in Neotropical Mallophaga (VII). Goniodes and allied genera from gallinaceous hosts. Revista de la Academia Colombiana di Ciencas Exactas, Fisicas y Naturales, Bogota, 6, 355-399.
731	Chelopistes_oculari	1650	1970	3	BAABAAAEO	Penelope_purpurascens	Galliformes	2060	Carriker MA 1945. Studies in Neotropical Mallophaga (VII). Goniodes and allied genera from gallinaceous hosts. Revista de la Academia Colombiana di Ciencas Exactas, Fisicas y Naturales, Bogota, 6, 355-399.
732	Chelopistes_quadratus	1650	1690	3	BAABAAAEP	Odontophorus_balliviani	Galliformes	317.5	Carriker MA 1945. Studies in Neotropical Mallophaga (VII). Goniodes and allied genera from gallinaceous hosts. Revista de la Academia Colombiana di Ciencas Exactas, Fisicas y Naturales, Bogota, 6, 355-399.
733	Chelopistes_setosus	2040	2460	3	BAABAAAEQ	Odontophorus_gujanensis	Galliformes	314.5	Carriker MA 1945. Studies in Neotropical Mallophaga (VII). Goniodes and allied genera from gallinaceous hosts. Revista de la Academia Colombiana di Ciencas Exactas, Fisicas y Naturales, Bogota, 6, 355-399.
735	Cincloecus_cincli	1440	1690	3	BAAAAABAABABEB	Cinclus_cinclus	Passeriformes	59.8	Mey E 1994. Die Federlingsgattung Cincloecus (Insecta, Phthiraptera, Ischnocera). Rudolstädter naturhistorische Schriften, 6, 57-78.
746	Coloceras_bychovskyi	1670	2550	3	BAABAAABAA	Columba_eversmanni	Columbiformes	202	Blagoveshtchensky DI 1951. Mallophaga Tadzykistana. Parazitologiceskij Sbornik (Moscow and Leningrad), 13, 272-327.
747	Coloceras_damicorne	2650	2900	3	BAABAAABAB	Columba_palumbus	Columbiformes	490	Złotorzycka J. 1972. Nadrodziny Goniodoidea i Trichodectoidea. Klucze do oznaczania owadów Polski, XV(3). Polskie Towarzystwo Entomologiczne, Warsaw, pp. 48.
748	Coloceras_emersoni	1460	1800	3	BAABAAABAC	Columba_vitiensis	Columbiformes	353	Tendeiro J 1969. Estudos sobre os Goniodideos (Mallophaga, Ischnocera) dos Columbiformes. III - Novas observacoes sobre o genero Nitzschiella Keler, 1939, com descricao de uma especie nova, N. emersoni n. sp., parasita da Columba vitiensis griseigularis (Walden e Layard). Revista De Ciencias Veterinarias, Universidade De Lourenco Marques (Serie A) 2:333-363.
749	Coloceras_piageti	1646	2128	3	BAABAAABADA	Streptopelia_turtur	Columbiformes	132	Schumilo RP & Lunkaschu MI 1972. Mallophaga from wild terrestrial birds of the Dnester-Prut region. Moldavian Academy of Sciences, Kishinau, Moldavia
750	Coloceras_piageti_sofioticus	1700	2150	3	BAABAAABADB	Streptopelia_decaocto	Columbiformes	149	Złotorzycka J. 1972. Nadrodziny Goniodoidea i Trichodectoidea. Klucze do oznaczania owadów Polski, XV(3). Polskie Towarzystwo Entomologiczne, Warsaw, pp. 48.
751	Coloceras_streptopeliae	1950	2390	3	BAABAAABAE	Streptopelia_bitorquata	Columbiformes	153	Carriker MA 1949. On a collection of Mallophaga from Guam Marianas Islands. Proceedings of the United States National Museum, 100, 1-24.
752	Columbicola_altamimiae	1975	2550	3	BAABABAAAAA	Metriopelia_aymara	Columbiformes	61.8	Clayton DH & Price RD 1999. Taxonomy of New World Columbicola (Phthiraptera: Philopteridae) from the Columbiformes (Aves), with descriptions of five new species. Annals of the Entomological Society of America 92(5):675-685.
753	Columbicola_baculoides	2105	2300	3	BAABABAAAAB	Zenaida_macroura	Columbiformes	119	Clayton DH & Price RD 1999. Taxonomy of New World Columbicola (Phthiraptera: Philopteridae) from the Columbiformes (Aves), with descriptions of five new species. Annals of the Entomological Society of America 92(5):675-685.
754	Columbicola_drowni	2075	2630	3	BAABABAAAAC	Metriopelia_melanoptera	Columbiformes	100	Clayton DH & Price RD 1999. Taxonomy of New World Columbicola (Phthiraptera: Philopteridae) from the Columbiformes (Aves), with descriptions of five new species. Annals of the Entomological Society of America 92(5):675-685.
755	Columbicola_extinctus	2310	2700	3	BAABABAAAAD	Patagioenas_fasciata	Columbiformes	342.5	Clayton DH & Price RD 1999. Taxonomy of New World Columbicola (Phthiraptera: Philopteridae) from the Columbiformes (Aves), with descriptions of five new species. Annals of the Entomological Society of America 92(5):675-685.
756	Columbicola_fortis	2150	2400	3	BAABABAAAAE	Otidiphaps_nobilis	Columbiformes	500	Emerson KC & Price RD 1979. Columbicola fortis, Cavifera abdita, and Quateia irianensis (Mallophaga) from the magnificant ground pigeon (Otidiphaps nobilis) from New Guinea. Pacific Insects. 20(1):59-61.
757	Columbicola_gracilicapitis	2470	2715	3	BAABABAAAAF	Leptotila_verreauxi	Columbiformes	161	Clayton DH & Price RD 1999. Taxonomy of New World Columbicola (Phthiraptera: Philopteridae) from the Columbiformes (Aves), with descriptions of five new species. Annals of the Entomological Society of America 92(5):675-685.
758	Columbicola_gymnopeliae	1990	2565	3	BAABABAAAAG	Metriopelia_ceciliae	Columbiformes	51.1	Clayton DH & Price RD 1999. Taxonomy of New World Columbicola (Phthiraptera: Philopteridae) from the Columbiformes (Aves), with descriptions of five new species. Annals of the Entomological Society of America 92(5):675-685.
759	Columbicola_passerinae	1860	2315	3	BAABABAAAAH	Columbina_passerina	Columbiformes	35.4	Clayton DH & Price RD 1999. Taxonomy of New World Columbicola (Phthiraptera: Philopteridae) from the Columbiformes (Aves), with descriptions of five new species. Annals of the Entomological Society of America 92(5):675-685.
760	Columbicola_waggermani	2350	2790	3	BAABABAAAAI	Patagioenas_squamosa	Columbiformes	312	Clayton DH & Price RD 1999. Taxonomy of New World Columbicola (Phthiraptera: Philopteridae) from the Columbiformes (Aves), with descriptions of five new species. Annals of the Entomological Society of America 92(5):675-685.
761	Columbicola_waltheri	2300	2875	3	BAABABAAAAJ	Geotrygon_linearis	Columbiformes	261	Clayton DH & Price RD 1999. Taxonomy of New World Columbicola (Phthiraptera: Philopteridae) from the Columbiformes (Aves), with descriptions of five new species. Annals of the Entomological Society of America 92(5):675-685.
770	Craspedorrhynchus_americanus	2120	2600	3	BAAAAABAABAAAABA	Buteo_jamaicensis	Accipitriformes	1126	Emerson KC 1960. Two new species of Craspedorrhynchus (Mallophaga) from North America. Proceedings of the Biological Society of Washington, 73, 39-44.
771	Craspedorrhynchus_aquilinus	2244	2783	3	BAAAAABAABAAAABB	Aquila_chrysaetos	Accipitriformes	4263.5	Gállego J, Martin Mateo MP & Aguirre JM 1987. Malófagos de rapaces españolas. II. Las especies del género Craspedorrhynchus Keler, 1938 parásitas de falconiformes, con descripción de tres especies nuevas. Eos, 63, 31-66.
772	Craspedorrhynchus_fasciati	2125	2375	3	BAAAAABAABAAAABC	Aquila_fasciatus	Accipitriformes	2000	Gállego J, Martin Mateo MP & Aguirre JM 1987. Malófagos de rapaces españolas. II. Las especies del género Craspedorrhynchus Keler, 1938 parásitas de falconiformes, con descripción de tres especies nuevas. Eos, 63, 31-66.
773	Craspedorrhynchus_fraterculus	2104	2543	3	BAAAAABAABAAAABD	Aquila_heliaca	Accipitriformes	3215	Gállego J, Martin Mateo MP & Aguirre JM 1987. Malófagos de rapaces españolas. II. Las especies del género Craspedorrhynchus Keler, 1938 parásitas de falconiformes, con descripción de tres especies nuevas. Eos, 63, 31-66.
774	Craspedorrhynchus_melittoscopus	2345	2845	3	BAAAAABAABAAAABE	Pernis_apivorus	Accipitriformes	758	Gállego J, Martin Mateo MP & Aguirre JM 1987. Malófagos de rapaces españolas. II. Las especies del género Craspedorrhynchus Keler, 1938 parásitas de falconiformes, con descripción de tres especies nuevas. Eos, 63, 31-66.
775	Craspedorrhynchus_nisi	1989	2366	3	BAAAAABAABAAAABF	Accipiter_nisus	Accipitriformes	237.5	Gállego J, Martin Mateo MP & Aguirre JM 1987. Malófagos de rapaces españolas. II. Las especies del género Craspedorrhynchus Keler, 1938 parásitas de falconiformes, con descripción de tres especies nuevas. Eos, 63, 31-66.
776	Craspedorrhynchus_platystomus1	2059	2464	3	BAAAAABAABAAAABGA	Buteo_buteo	Accipitriformes	875	Gállego J, Martin Mateo MP & Aguirre JM 1987. Malófagos de rapaces españolas. II. Las especies del género Craspedorrhynchus Keler, 1938 parásitas de falconiformes, con descripción de tres especies nuevas. Eos, 63, 31-66.; Pérez-Jiménez JM, Soler-Cruz MD, Benítez-Rodríguez R, Díaz-López M & Ruiz-Martínez I 1988. Mallophaga of Buteo b. buteo in Southern Spain. Angewandte Parasitologie, 29, 189-200.
777	Craspedorrhynchus_platystomus2	2000	2640	3	BAAAAABAABAAAABGB	Buteo_rufinus	Accipitriformes	1174.5	Dik B 2006. Mallophaga Species on Long-Legged Buzzards (Buteo rufinus): New Records from Turkey. Türkiye Parazitoloji Dergisi, 30, 226-230.
778	Craspedorrhynchus_ranjhae	2157	2630	3	BAAAAABAABAAAABH	Hieraaetus_pennatus	Accipitriformes	834.5	Gállego J, Martin Mateo MP & Aguirre JM 1987. Malófagos de rapaces españolas. II. Las especies del género Craspedorrhynchus Keler, 1938 parásitas de falconiformes, con descripción de tres especies nuevas. Eos, 63, 31-66.
779	Craspedorrhynchus_reichelti	1730	2185	3	BAAAAABAABAAAABI	Aquila_audax	Accipitriformes	3466	Mey E 2001. A new Craspedorrhynhus species (Phthiraptera, Ischnocera) from Australia, with annoted checklist of this chewing louse genus. Mitt. Mus: Nat.kd. Berl., Dtsch. Entomol. Z. 48, 117-132.
781	Craspedorrhynchus_rotundatus	2133	2596	3	BAAAAABAABAAAABK	Circus_aeruginosus	Accipitriformes	711.5	Gállego J, Martin Mateo MP & Aguirre JM 1987. Malófagos de rapaces españolas. II. Las especies del género Craspedorrhynchus Keler, 1938 parásitas de falconiformes, con descripción de tres especies nuevas. Eos, 63, 31-66.
782	Craspedorrhynchus_spathulatus1	2100	2483	3	BAAAAABAABAAAABLA	Milvus_migrans	Accipitriformes	567	Gállego J, Martin Mateo MP & Aguirre JM 1987. Malófagos de rapaces españolas. II. Las especies del género Craspedorrhynchus Keler, 1938 parásitas de falconiformes, con descripción de tres especies nuevas. Eos, 63, 31-66.
783	Craspedorrhynchus_spathulatus2	2180	2610	3	BAAAAABAABAAAABLB	Milvus_milvus	Accipitriformes	1080	Gállego J, Martin Mateo MP & Aguirre JM 1987. Malófagos de rapaces españolas. II. Las especies del género Craspedorrhynchus Keler, 1938 parásitas de falconiformes, con descripción de tres especies nuevas. Eos, 63, 31-66.
784	Craspedorrhynchus_subbuteonis	2221	2540	3	BAAAAABAABAAAABM	Falco_subbuteo	Falconiformes	209.5	Perez JM & Martin-Mateo MP 1995. First description of male Craspedorrhynchus subbuteonis Gallego, Martin & Aguirre, 1987 (Phthiraptera: Ischnocera: Philopteridae). Ann. Soc. Entomol. Fr. (N.S.), 3, 285-291.
785	Craspedorrhynchus_subhaematopus	1980	2270	3	BAAAAABAABAAAABN	Accipiter_cooperii	Accipitriformes	439	Emerson KC 1960. Two new species of Craspedorrhynchus (Mallophaga) from North America. Proceedings of the Biological Society of Washington, 73, 39-44.
786	Craspedorrhynchus_triangularis	2355	2931	3	BAAAAABAABAAAABO	Circaetus_gallicus	Accipitriformes	1708.5	Gállego J, Martin Mateo MP & Aguirre JM 1987. Malófagos de rapaces españolas. II. Las especies del género Craspedorrhynchus Keler, 1938 parásitas de falconiformes, con descripción de tres especies nuevas. Eos, 63, 31-66.
792	Cuclotogaster_heterogrammicus	2520	2480	3	BAABABABAAF	Perdix_perdix	Galliformes	405.5	Clay T 1938. Revision of the Genera and Species of Mallophaga occurring on Gallinaceous hosts. - Part I. Lipeurus and related genera. Proceedings of the Zoological Society of London, Series B, 108, 109 - 204.
803	Cuclotogaster_sephaenae	1960	2110	3	BAABABABAAO	Francolinus_sephaena	Galliformes	341.5	Tendeiro J 1958. Etudes sur les Mallophages. Observations sur les Cuclotogaster (Ischnocera, Philopteridae) parasites des Galliformes des genres Francolinus et Pternistis. Junta de Investigacoes Cientificas do Ultramar. Estudos, Ensaios E Documentos (Portugal) 44:1-126.
811	Cuculicola_hardayali	1820	2020	3	BAABABABABABB	Phaenicophaeus_tristis	Cuculiformes	117	Somadder, K. & Tandan BK 1970. Mallophaga from birds of the Oriental region. Part VIII. Cuculicola hardayali sp. n. (Ischnocera: Philopteridae). H D Srivastava Commen:127-132.
812	Cuculicola_sinensis	1700	2100	3	BAABABABABABC	Centropus_sinensis	Cuculiformes	283	Somadder, K. & Tandan BK 1970. Mallophaga from birds of the Oriental region. Part X. Two new species of Cuculicola (Ischnocera, Philopteridae) from Centropus (Aves). Journal of Medical Entomology 7:357-361.
816	Degeeriella_camtshaticus	1780	2020	3	BAABABBAAB	Haliaeetus_pelagicus	Accipitriformes	7757	Mey E 1997. Leben auf dem Reisenseeadler Haliaeetus pelagicus zwei Degeeriella-arten (Insecta, Pghthiraptera, Ischnocera)? - Mit Anmerkungen zur biografie Georg Wilhelm Stellers. Ornithologischer Anzeiger, 36, 1-18.
817	Degeeriella_carruthi	1800	2100	3	BAABABBAAC	Falco_sparverius	Falconiformes	115.5	Emerson KC 1953. New North American Mallophaga. Journal of the Kansas Entomological Society, 26, 132-136.
818	Degeeriella_discocephala	1445	1620	3	BAABABBAAD	Haliaeetus_albicilla	Accipitriformes	4793	Clay T 1958. Revisions of Mallophaga genera. Degeeriella from the Falconiformes. Bulletin of the British Museum (Natural History) Entomology, 7, 5-207.; Mey E 1997. Leben auf dem Reisenseeadler Haliaeetus pelagicus zwei Degeeriella-arten (Insecta, Pghthiraptera, Ischnocera)? - Mit Anmerkungen zur biografie Georg Wilhelm Stellers. Ornithologischer Anzeiger, 36, 1-18.
819	Degeeriella_elani	1795	2120	3	BAABABBAAE	Elanus_caeruleus	Accipitriformes	260.5	Clay T 1958. Revisions of Mallophaga genera. Degeeriella from the Falconiformes. Bulletin of the British Museum (Natural History) Entomology, 7, 5-207.
820	Degeeriella_fulva1	2190	2300	3	BAABABBAAFA	Buteo_rufinus	Accipitriformes	1174.5	Dik B 2006. Mallophaga Species on Long-Legged Buzzards (Buteo rufinus): New Records from Turkey. Türkiye Parazitoloji Dergisi, 30, 226-230.
821	Degeeriella_fulva2	2020	2230	3	BAABABBAAFB	Buteo_lagopus	Accipitriformes	956	Clay T 1958. Revisions of Mallophaga genera. Degeeriella from the Falconiformes. Bulletin of the British Museum (Natural History) Entomology, 7, 5-207.
822	Degeeriella_fulva3	2077	2272	3	BAABABBAAFC	Buteo_buteo	Accipitriformes	875	Pérez-Jiménez JM, Soler-Cruz MD, Benítez-Rodríguez R, Díaz-López M & Ruiz-Martínez I 1988. Mallophaga of Buteo b. buteo in Southern Spain. Angewandte Parasitologie, 29, 189-200.
823	Degeeriella_fusca	2000	2320	3	BAABABBAAG	Circus_aeruginosus	Accipitriformes	711.5	Clay T 1958. Revisions of Mallophaga genera. Degeeriella from the Falconiformes. Bulletin of the British Museum (Natural History) Entomology, 7, 121-207.
824	Degeeriella_guimaraesi	2075	2265	3	BAABABBAAH	Elanoides_forficatus	Accipitriformes	442	Clay T 1958. Revisions of Mallophaga genera. Degeeriella from the Falconiformes. Bulletin of the British Museum (Natural History) Entomology, 7, 121-207.
825	Degeeriella_haydocki	1750	2030	3	BAABABBAAI	Accipiter_minullus	Accipitriformes	88.4	Clay T 1958. Revisions of Mallophaga genera. Degeeriella from the Falconiformes. Bulletin of the British Museum (Natural History) Entomology, 7, 121-207.
827	Degeeriella_leucopleura	2390	2430	3	BAABABBAAK	Circaetus_cinerascens	Accipitriformes	1126	Clay T 1958. Revisions of Mallophaga genera. Degeeriella from the Falconiformes. Bulletin of the British Museum (Natural History) Entomology, 7, 121-207.
828	Degeeriella_meinertzhageni	2105	2350	3	BAABABBAAL	Chelictinia_riocourii	Accipitriformes	110	Clay T 1958. Revisions of Mallophaga genera. Degeeriella from the Falconiformes. Bulletin of the British Museum (Natural History) Entomology, 7, 121-207.
829	Degeeriella_mookerjeei	2290	2675	3	BAABABBAAM	Pernis_ptilorhyncus	Accipitriformes	1186.5	Clay T 1958. Revisions of Mallophaga genera. Degeeriella from the Falconiformes. Bulletin of the British Museum (Natural History) Entomology, 7, 121-207.
830	Degeeriella_nisus	1720	2090	3	BAABABBAAN	Accipiter_nisus	Accipitriformes	237.5	Clay T 1958. Revisions of Mallophaga genera. Degeeriella from the Falconiformes. Bulletin of the British Museum (Natural History) Entomology, 7, 121-207.
831	Degeeriella_phlyctopygus	2100	2360	3	BAABABBAAO	Pernis_apivorus	Accipitriformes	758	Clay T 1958. Revisions of Mallophaga genera. Degeeriella from the Falconiformes. Bulletin of the British Museum (Natural History) Entomology, 7, 121-207.
832	Degeeriella_pricei	2410	2680	3	BAABABBAAP	Caracara_plancus	Falconiformes	893.5	Emerson KC 1966. A new species of Mallophaga (Ischnocera: Degeeriella) from the caracara. Proceedings of the Biological Society of Washington 79:21-23.
833	Degeeriella_punctifer	1935	2380	3	BAABABBAAQ	Gypaetus_barbatus	Accipitriformes	5680	Clay T 1958. Revisions of Mallophaga genera. Degeeriella from the Falconiformes. Bulletin of the British Museum (Natural History) Entomology, 7, 121-207.
834	Degeeriella_quatei	1860	2160	3	BAABABBAAR	Henicopernis_longicauda	Accipitriformes	594.3	Elbel RE & Price RD 1973. Three new oriental and New Guinean Degeeriella (Mallophaga: Philopteridae). Pacific Insects 15(1): 95-101.
835	Degeeriella_regalis	2020	2340	3	BAABABBAAS	Milvus_milvus	Accipitriformes	1080	Clay T 1958. Revisions of Mallophaga genera. Degeeriella from the Falconiformes. Bulletin of the British Museum (Natural History) Entomology, 7, 121-207.
836	Degeeriella_rufa	1905	2130	3	BAABABBAAT	Falco_tinnunculus	Falconiformes	184	Clay T 1958. Revisions of Mallophaga genera. Degeeriella from the Falconiformes. Bulletin of the British Museum (Natural History) Entomology, 7, 121-207.
837	Degeeriella_stelleri	1610	1890	3	BAABABBAAU	Haliaeetus_pelagicus	Accipitriformes	7757	Mey E 1997. Leben auf dem Reisenseeadler Haliaeetus pelagicus zwei Degeeriella-arten (Insecta, Pghthiraptera, Ischnocera)? - Mit Anmerkungen zur biografie Georg Wilhelm Stellers. Ornithologischer Anzeiger, 36, 1-18.
838	Degeeriella_storeri	1880	1975	3	BAABABBAAX	Accipiter_trivirgatus	Accipitriformes	276	Elbel RE & Price RD 1973. Three new oriental and New Guinean Degeeriella (Mallophaga: Philopteridae). Pacific Insects 15(1): 95-101.
839	Degeeriella_traylori	2020	2275	3	BAABABBAAY	Nisaetus_cirrhatus	Accipitriformes	1480	Elbel RE & Price RD 1973. Three new oriental and New Guinean Degeeriella (Mallophaga: Philopteridae). Pacific Insects 15(1): 95-101.
840	Degeeriella_vagans	1940	2190	3	BAABABBAAZ	Accipiter_gentilis	Accipitriformes	1024.5	Clay T 1958. Revisions of Mallophaga genera. Degeeriella from the Falconiformes. Bulletin of the British Museum (Natural History) Entomology, 7, 121-207.
841	Docophoroides_ferrisi	4240	4170	3	BAAAAABAAAABA	Phoebastria_nigripes	Procellariiformes	3195	Palma RL 1994. New synonymies in the lice (Insecta: Phthiraptera) infesting albatrosses and petrels (Procellariiformes). New Zealand Entomologist, 17, 64-69.
842	Docophoroides_ferrisi_irroratae	4370	3930	3	BAAAAABAAAABB	Phoebastria_irrorata	Procellariiformes	3395	Palma RL 1994. New synonymies in the lice (Insecta: Phthiraptera) infesting albatrosses and petrels (Procellariiformes). New Zealand Entomologist, 17, 64-69.
849	Falcolipeurus_assessor	3895	3915	3	BBBA	Vultur_gryphus	Accipitriformes	11300	Zlotorzycka J 1963. Studien über Raubvogelfederlinge I. Trollipeurus nov. gen., eine neue Mallophagengattung von Neuweltgeiern. Angewandte Parasitologie, 4, 3-12.
850	Falcolipeurus_hopkinsi	3684	4413	3	BBBB	Sarcogyps_calvus	Accipitriformes	4500	Tandan BK 1952. Mallophagan parasites from Indian birds. Part III. New species belonging to the genera Falcolipeurus and Quadraceps. Annals and Magazine of Natural History (Series 12), 5, 460-465.
851	Falcolipeurus_longiphallus	4610	4690	3	BBBC	Gyps_bengalensis	Accipitriformes	4385	Tandan BK 1964. Mallophaga from birds of the Indian subregion. Part VI Falcolipeurus Bedford. Proceedings of the Royal Entomological Society of London (Series B) 33:173-180.
852	Falcolipeurus_marginalis	2880	3210	3	BBBDA	Cathartes_aura	Accipitriformes	2006	Zlotorzycka J 1963. Studien über Raubvogelfederlinge I. Trollipeurus nov. gen., eine neue Mallophagengattung von Neuweltgeiern. Angewandte Parasitologie, 4, 3-12.
853	Falcolipeurus_marginalis_eichleri	3050	3310	3	BBBDB	Coragyps_atratus	Accipitriformes	2159	Zlotorzycka J 1963. Studien über Raubvogelfederlinge I. Trollipeurus nov. gen., eine neue Mallophagengattung von Neuweltgeiern. Angewandte Parasitologie, 4, 3-12.
854	Falcolipeurus_secretarius	4150	4290	3	BBBE	Sagittarius_serpentarius	Accipitriformes	4017	Martin Mateo MP & Gallego J 1992. Redescription of two species of Mallophaga (Insecta) parasites on Sagittarius serpentarius (Miller) (Aves). Journal of the Entomological Society of Southern Africa, 55,137-147.
857	Forficuloecus_forficula	1470	2000	3	BAABBAB	Platycercus_eximius	Psittaciformes	104	Guimaraes LR 1974. Ischnocera (Mallophaga) infesting parrots (Psittaciformes) II. Genera Psittoecus Conci, 1942, and Forficuloecus Conci, 1941. Papéis Avulsos de Zoologia, 28, 163-180.
870	Formicaricola_analoides	1653	2255	3	BAABBBBA	Formicarius_analis	Passeriformes	62.2	Carriker MA 1957. Studies in Neotropical Mallophaga, XVI: bird lice of the suborder Ischnocera. Proceedings of the United States National Museum 106(3375), 409-439.; Price RD & Clayton DH 1995a. Review of Formicaricola (Phthiraptera: Philopteridae) from Ground Antbirds (Passeriformes: Formicariidae). Annals of the Entomological Society of America, 88, 718-721.
881	Goniocotes_chrysocephalus	900	1250	3	BAABAAABBDA	Phasianus_colchicus	Galliformes	1135	Złotorzycka J. 1972. Nadrodziny Goniodoidea i Trichodectoidea. Klucze do oznaczania owadów Polski, XV(3). Polskie Towarzystwo Entomologiczne, Warsaw, pp. 48.
882	Goniocotes_crossoptiloni	1205	1815	3	BAABAAABBDB	Crossoptilon_crossoptilon	Galliformes	2137.5	Liu S 1990. Two new species of the genus Goniocotes (Mallophaga: Philopteridae) from Chinese pheasants. Entomotaxonomia, 12, 119-122. (in Chinese)
883	Goniocotes_megalocephalus	900	1250	3	BAABAAABBDC	Bonasa_bonasia	Galliformes	429	Złotorzycka J. 1972. Nadrodziny Goniodoidea i Trichodectoidea. Klucze do oznaczania owadów Polski, XV(3). Polskie Towarzystwo Entomologiczne, Warsaw, pp. 48.
884	Goniocotes_microthorax	1000	1400	3	BAABAAABBDD	Perdix_perdix	Galliformes	405.5	Złotorzycka J. 1972. Nadrodziny Goniodoidea i Trichodectoidea. Klucze do oznaczania owadów Polski, XV(3). Polskie Towarzystwo Entomologiczne, Warsaw, pp. 48.
885	Goniocotes_pusillus	871	1841	3	BAABAAABBDE	Alectoris_chukar	Galliformes	503.5	Aksin N 2003. [The presence of Mallophaga species on wild partridge in the Elazig district. Turkish Journal of Veterinary Animal Science, 27, 559-565.
891	Goniodes_bituberculatus	2465	3005	3	BAABAAADE	Tetrao_urogallus	Galliformes	2950	Clay T 1940. Genera and Species of Mallophaga occurring on Gallinaceous hosts. - Part II. Goniodes. Proceedings of the Zoological Society of London, Series B, 108, 109 - 204.
892	Goniodes_capitatus	3100	3400	3	BAABAAADF	Phasianus_colchicus	Galliformes	1135	Złotorzycka J. 1972. Nadrodziny Goniodoidea i Trichodectoidea. Klucze do oznaczania owadów Polski, XV(3). Polskie Towarzystwo Entomologiczne, Warsaw, pp. 48.
896	Goniodes_colchici	2230	2820	3	BAABAAADJ	Phasianus_colchicus	Galliformes	1135	Clay T 1940. Genera and Species of Mallophaga occurring on Gallinaceous hosts. - Part II. Goniodes. Proceedings of the Zoological Society of London, Series B, 108, 109 - 204.
898	Goniodes_coronatus	2130	2540	3	BAABAAADL	Rollulus_rouloul	Galliformes	217	Clay T 1940. Genera and Species of Mallophaga occurring on Gallinaceous hosts. - Part II. Goniodes. Proceedings of the Zoological Society of London, Series B, 108, 109 - 204.
900	Goniodes_crossoptilon	4100	4480	3	BAABAAADN	Crossoptilon_auritum	Galliformes	1785	Clay T 1940. Genera and Species of Mallophaga occurring on Gallinaceous hosts. - Part II. Goniodes. Proceedings of the Zoological Society of London, Series B, 108, 109 - 204.
901	Goniodes_curtiprothorax	1190	1433	3	BAABAAADO	Talegalla_jobiensis	Galliformes	1484	Mey E 1982. Zur Taxonomie und Biologie der Mallophagen von Talegalla jobiensis longicaudus A. B. Meyer, 1891 (Aves, Megapodidae). Reichenbachia, 20, 223-246.
903	Goniodes_dispar1	2600	3300	3	BAABAAADQA	Perdix_perdix	Galliformes	405.5	Clay T 1940. Genera and Species of Mallophaga occurring on Gallinaceous hosts. - Part II. Goniodes. Proceedings of the Zoological Society of London, Series B, 108, 109 - 204.
904	Goniodes_dispar2	1855	2566	3	BAABAAADQB	Alectoris_chukar	Galliformes	503.5	Aksin N 2003. [The presence of Mallophaga species on wild partridge in the Elazig district. Turkish Journal of Veterinary Animal Science, 27, 559-565.
905	Goniodes_eurygaster	3810	4760	3	BAABAAADR	Lophophorus_impejanus	Galliformes	2077.5	Clay T 1940. Genera and Species of Mallophaga occurring on Gallinaceous hosts. - Part II. Goniodes. Proceedings of the Zoological Society of London, Series B, 108, 109 - 204.
909	Goniodes_ithaginis	2355	3040	3	BAABAAADX	Ithaginis_cruentus	Galliformes	537.5	Clay T 1940. Genera and Species of Mallophaga occurring on Gallinaceous hosts. - Part II. Goniodes. Proceedings of the Zoological Society of London, Series B, 108, 109 - 204.
914	Goniodes_longus	3210	3510	3	BAABAAADเธฃ๏	Lophura_ignita	Galliformes	1790	Clay T 1940. Genera and Species of Mallophaga occurring on Gallinaceous hosts. - Part II. Goniodes. Proceedings of the Zoological Society of London, Series B, 108, 109 - 204.
915	Goniodes_minor	1525	1780	3	BAABAAADเธฃ๏	Megapodius_freycinet	Galliformes	642.5	Lakshminarayana KV, Vijayalakshmi S & Talukdar B 1980. The chewing-lice (Phthiraptera: Insecta) from Andaman and Nicobar Islands with remarks on some host relationships. Records Zoological Survey of India, 77, 31-37.
917	Goniodes_ocellatus	2320	2720	3	BAABAAADเธฅ๏	Lophura_leucomelanos	Galliformes	894.5	Clay T 1940. Genera and Species of Mallophaga occurring on Gallinaceous hosts. - Part II. Goniodes. Proceedings of the Zoological Society of London, Series B, 108, 109 - 204.
923	Goniodes_sinensis	2760	3490	3	BAABAAAD2	Syrmaticus_mikado	Galliformes	1157.5	Emerson KC & Stojanovich CJ 1964. A new species of Mallophaga from the mikado pheasant. Entomological News 75(10):256-258.
924	Goniodes_spinicornis	3710	4690	3	BAABAAAD3	Tragopan_satyra	Galliformes	1475	Clay T 1940. Genera and Species of Mallophaga occurring on Gallinaceous hosts. - Part II. Goniodes. Proceedings of the Zoological Society of London, Series B, 108, 109 - 204.
926	Goniodes_tetraonis	2010	2420	3	BAABAAAD5	Tetrao_tetrix	Galliformes	1082.5	Clay T 1940. Genera and Species of Mallophaga occurring on Gallinaceous hosts. - Part II. Goniodes. Proceedings of the Zoological Society of London, Series B, 108, 109 - 204.
927	Goniodes_tragopan	4200	4850	3	BAABAAAD6	Tragopan_melanocephalus	Galliformes	1650	Clay T 1940. Genera and Species of Mallophaga occurring on Gallinaceous hosts. - Part II. Goniodes. Proceedings of the Zoological Society of London, Series B, 108, 109 - 204.
928	Halipeurus_hal_angusticeps_fosteri	3530	4380	3	BAAAAAAAAAAABAAAAA	Calonectris_leucomelas	Procellariiformes	580	Edwards RL 1961. Studies of the Philopteridae (Mallophaga) from birds of the order Procellariformes[sic] I. The genus Halipeurus Thompson. Journal of Parasitology 47:125-157.
932	Halipeurus_hal_forficulatus	3360	3940	3	BAAAAAAAAAAABAAAAE	Puffinus_lherminieri	Procellariiformes	168	Edwards RL 1961. Studies of the Philopteridae (Mallophaga) from birds of the order Procellariformes[sic] I. The genus Halipeurus Thompson. Journal of Parasitology 47:125-157.
933	Halipeurus_hal_mirabilis	4500	4640	3	BAAAAAAAAAAABAAAAF	Puffinus_pacificus	Procellariiformes	388	Edwards RL 1961. Studies of the Philopteridae (Mallophaga) from birds of the order Procellariformes[sic] I. The genus Halipeurus Thompson. Journal of Parasitology 47:125-157.
937	Harrisoniella_copei	8463	8213	3	BAAAAAAAAAAAAAA	Phoebastria_nigripes	Procellariiformes	3195	Palma RL & Pilgrim RLC 1984. A revision of the genus Harrisoniella (Mallophaga: Philopteridae). New Zealand Journal of Zoology 11(2): 145-166.
938	Harrisoniella_densa	8655	8424	3	BAAAAAAAAAAAAAB	Phoebastria_albatrus	Procellariiformes	4411	Palma RL & Pilgrim RLC 1984. A revision of the genus Harrisoniella (Mallophaga: Philopteridae). New Zealand Journal of Zoology 11(2): 145-166.
939	Harrisoniella_ferox	8200	8320	3	BAAAAAAAAAAAAAC	Thalassarche_melanophrys	Procellariiformes	3564	Palma RL & Pilgrim RLC 1984. A revision of the genus Harrisoniella (Mallophaga: Philopteridae). New Zealand Journal of Zoology 11(2): 145-166.
940	Harrisoniella_hopkinsi	9168	8843	3	BAAAAAAAAAAAAAD	Diomedea_exulans	Procellariiformes	8190	Palma RL & Pilgrim RLC 1984. A revision of the genus Harrisoniella (Mallophaga: Philopteridae). New Zealand Journal of Zoology 11(2): 145-166.
941	Heptapsogaster_minutus	960	1110	3	BAABAABBBA	Tinamus_major	Tinamiformes	1028.5	Carriker MA 1903. Mallophaga from birds of Costa Rica, Central America. University of Nebraska Studies 3(2):123-197.
942	Ibidoecus_bimaculatus	2150	2800	3	BAAAAAABBA	Eudocimus_albus	Pelecaniformes	900	Carriker MA 1947. Neotropical Mallophaga miscellany. No. 2. The genus Ibidoecus Cummings. Boletín de Entomología Venezolana, 6,111-136.
945	Ibidoecus_iberoamericanus	2300	2940	3	BAAAAAABBD	Platalea_ajaja	Pelecaniformes	1490	Carriker MA 1947. Neotropical Mallophaga miscellany. No. 2. The genus Ibidoecus Cummings. Boletín de Entomología Venezolana, 6,111-136.
946	Ibidoecus_phimosus	1920	2360	3	BAAAAAABBE	Phimosus_infuscatus	Pelecaniformes	559	Carriker MA 1947. Neotropical Mallophaga miscellany. No. 2. The genus Ibidoecus Cummings. Boletín de Entomología Venezolana, 6,111-136.
948	Ibidoecus_scolopaceus	1570	2125	3	BAAAAAABBG	Aramus_guarauna	Gruiformes	1080	Carriker MA 1947. Neotropical Mallophaga miscellany. No. 2. The genus Ibidoecus Cummings. Boletín de Entomología Venezolana, 6,111-136.
949	Ibidoecus_tandani	3220	3250	3	BAAAAAABBH	Threskiornis_aethiopicus	Pelecaniformes	1498	Clay T 1976. The species of Ibidoecus (Phthiraptera) on Threskiornis (Aves). Systematic Entomology, 1,1-7.
950	Ibidoecus_threskiornis	2970	3720	3	BAAAAAABBI	Threskiornis_aethiopicus	Pelecaniformes	1498	Carriker MA 1947. Neotropical Mallophaga miscellany. No. 2. The genus Ibidoecus Cummings. Boletín de Entomología Venezolana, 6,111-136.
957	Kelloggia_brevipes	1760	2220	3	BAABAABBAAB	Tinamus_major	Tinamiformes	1028.5	Carriker MA 1903. Mallophaga from birds of Costa Rica, Central America. University of Nebraska Studies 3(2):123-197.
961	Lagopoecus_crossoptiloni	1840	2120	3	BAABABBBA	Crossoptilon_crossoptilon	Galliformes	2137.5	Liu S 1989. Four new species of the genus Lagopoecus (Mallophaga: Philopteridae). Entomotaxonomia, 11, 261-268. (in Chinese)
962	Lagopoecus_heterotypus	1630	2020	3	BAABABBBB	Lophophorus_impejanus	Galliformes	2077.5	Clay T 1938. Revision of the Genera and Species of Mallophaga occurring on Gallinaceous hosts. - Part I. Lipeurus and related genera. Proceedings of the Zoological Society of London, Series B, 108, 109 - 204.
964	Lagopoecus_lyrurus	1465	1580	3	BAABABBBD	Tetrao_tetrix	Galliformes	1082.5	Clay T 1938. Revision of the Genera and Species of Mallophaga occurring on Gallinaceous hosts. - Part I. Lipeurus and related genera. Proceedings of the Zoological Society of London, Series B, 108, 109 - 204.
965	Lagopoecus_meinertzhageni	2545	2960	3	BAABABBBE	Lerwa_lerwa	Galliformes	581.5	Clay T 1938. Revision of the Genera and Species of Mallophaga occurring on Gallinaceous hosts. - Part I. Lipeurus and related genera. Proceedings of the Zoological Society of London, Series B, 108, 109 - 204.
966	Lagopoecus_pallidovittatus	1615	1900	3	BAABABBBF	Tetrao_urogallus	Galliformes	2950	Clay T 1938. Revision of the Genera and Species of Mallophaga occurring on Gallinaceous hosts. - Part I. Lipeurus and related genera. Proceedings of the Zoological Society of London, Series B, 108, 109 - 204.
968	Lipeurus_brunneipictus	2380	2640	3	BAABABABBA	Lophura_ignita	Galliformes	1887.5	Clay T 1938. Revision of the Genera and Species of Mallophaga occurring on Gallinaceous hosts. - Part I. Lipeurus and related genera. Proceedings of the Zoological Society of London, Series B, 108, 109 - 204.
969	Lipeurus_charltonii	1930	2155	3	BAABABABBB	Arborophila_charltonii	Galliformes	270	Clay T 1938. Revision of the Genera and Species of Mallophaga occurring on Gallinaceous hosts. - Part I. Lipeurus and related genera. Proceedings of the Zoological Society of London, Series B, 108, 109 - 204.
970	Lipeurus_crassus	2870	3095	3	BAABABABBC	Alectura_lathami	Galliformes	2340	Clay T 1938. Revision of the Genera and Species of Mallophaga occurring on Gallinaceous hosts. - Part I. Lipeurus and related genera. Proceedings of the Zoological Society of London, Series B, 108, 109 - 204.
971	Lipeurus_crinitus	2000	2420	3	BAABABABBD	Chrysolophus_pictus	Galliformes	575	Clay T 1938. Revision of the Genera and Species of Mallophaga occurring on Gallinaceous hosts. - Part I. Lipeurus and related genera. Proceedings of the Zoological Society of London, Series B, 108, 109 - 204.
972	Lipeurus_dekkeri	2160	2370	3	BAABABABBE	Megapodius_laperouse	Galliformes	308	Mey E 1999. Neue, auf Grossfusshühnern (Megapodiidae) lebende und zumeist aus Indonesien stammende Federlinge (Insecta, Phthiraptera: Amblycera & Ischnocera). Rudolstadter nat. Hist. Schr., Suppl. 3, 119-137.
974	Lipeurus_keleri	2400	2800	3	BAABABABBG	Crossoptilon_crossoptilon	Galliformes	2137.5	Clay T 1938. Revision of the Genera and Species of Mallophaga occurring on Gallinaceous hosts. - Part I. Lipeurus and related genera. Proceedings of the Zoological Society of London, Series B, 108, 109 - 204.
975	Lipeurus_lewisi	1875	1995	3	BAABABABBH	Caloperdix_oculeus	Galliformes	210	Elbel RE & Price RD 1970. Two new species of ischnoceran Mallophaga from an oriental partridge (Mallophaga: Philopteridae). Journal of the Kansas Entomological Society 43(2):238-242.
976	Lipeurus_maculosus	1875	2640	3	BAABABABBI	Phasianus_colchicus	Galliformes	1135	Clay T 1938. Revision of the Genera and Species of Mallophaga occurring on Gallinaceous hosts. - Part I. Lipeurus and related genera. Proceedings of the Zoological Society of London, Series B, 108, 109 - 204.
977	Lipeurus_moluccensis	2110	2246	3	BAABABABBJ	Eulipoa_wallacei	Galliformes	505	Mey E 1999. Neue, auf Grossfusshühnern (Megapodiidae) lebende und zumeist aus Indonesien stammende Federlinge (Insecta, Phthiraptera: Amblycera & Ischnocera). Rudolstadter nat. Hist. Schr., Suppl. 3, 119-137.
978	Lipeurus_nodosus	2840	2820	3	BAABABABBK	Talegalla_jobiensis	Galliformes	1484	Mey E 1982. Zur Taxonomie und Biologie der Mallophagen von Talegalla jobiensis longicaudus A. B. Meyer, 1891 (Aves, Megapodidae). Reichenbachia, 20, 223-246.
979	Lipeurus_palauensis	2253	2410	3	BAABABABBL	Megapodius_laperouse	Galliformes	308	Mey E 1999. Neue, auf Grossfusshühnern (Megapodiidae) lebende und zumeist aus Indonesien stammende Federlinge (Insecta, Phthiraptera: Amblycera & Ischnocera). Rudolstadter nat. Hist. Schr., Suppl. 3, 119-137.
981	Lipeurus_polyplectron	1800	2120	3	BAABABABBN	Polyplectron_bicalcaratum	Galliformes	582.5	Clay T 1938. Revision of the Genera and Species of Mallophaga occurring on Gallinaceous hosts. - Part I. Lipeurus and related genera. Proceedings of the Zoological Society of London, Series B, 108, 109 - 204.
982	Lipeurus_raymondi	2770	2650	3	BAABABABBO	Acryllium_vulturinum	Galliformes	1330	Clay T 1938. Revision of the Genera and Species of Mallophaga occurring on Gallinaceous hosts. - Part I. Lipeurus and related genera. Proceedings of the Zoological Society of London, Series B, 108, 109 - 204.
984	Lipeurus_sarissa	2000	2290	3	BAABABABBQ	Rhizothera_longirostris	Galliformes	748.5	Clay T 1938. Revision of the Genera and Species of Mallophaga occurring on Gallinaceous hosts. - Part I. Lipeurus and related genera. Proceedings of the Zoological Society of London, Series B, 108, 109 - 204.
986	Lipeurus_talautensis2	2455	2670	3	BAABABABBRB	Megapodius_nicobariensis	Galliformes	841	Mey E 1999. Neue, auf Grossfusshühnern (Megapodiidae) lebende und zumeist aus Indonesien stammende Federlinge (Insecta, Phthiraptera: Amblycera & Ischnocera). Rudolstadter nat. Hist. Schr., Suppl. 3, 119-137.
1009	Mayriphilopterus_nystalicus	1620	1890	3	BAAAAABAABABCB	Nystalus_chacuru	Piciformes	52.3	Valim MP 2006. PhD
1030	Naubates_nau_harrisoni1	4101	4033	3	BAAAAAAAAAAABAABBA	Puffinus_gravis	Procellariiformes	849	Palma RL & Pilgrim RLC 2002. A revision of the genus Naubates (Insecta: Phthiraptera: Philopteridae). Journal of the Royal Society of New Zealand 32(1): 7-60.
1031	Naubates_nau_harrisoni2	3846	3858	3	BAAAAAAAAAAABAABBB	Puffinus_pacificus	Procellariiformes	388	Palma RL & Pilgrim RLC 2002. A revision of the genus Naubates (Insecta: Phthiraptera: Philopteridae). Journal of the Royal Society of New Zealand 32(1): 7-60.
1044	Neopsittaconirmus_africanus	1850	2260	3	BAABBAAB	Poicephalus_cryptoxanthus	Psittaciformes	140	Guimaraes LR 1974. Ischnocera (Mallophaga) infesting parrots (Psittaciformes) I. Genera Neopsittaconirmus Conci, 1942, and Psittaconirmus Harrison, 1915. Arquivos de Zoologia, 25, 121-201.
1045	Neopsittaconirmus_albus	2115	2505	3	BAABBAAC	Cacatua_galerita	Psittaciformes	790	Price RD & Emerson KC 1978. The Neopsittaconirmus (Mallophaga: Philopteridae) from Cacatua (Aves: Psittaciformes). Pacific Insects 18(1):33-36.
1053	Neopsittaconirmus_emersoni	1790	2060	3	BAABBAAK	Cacatua_haematuropygia	Psittaciformes	288	Guimaraes LR 1974. Ischnocera (Mallophaga) infesting parrots (Psittaciformes) I. Genera Neopsittaconirmus Conci, 1942, and Psittaconirmus Harrison, 1915. Arquivos de Zoologia, 25, 121-201.
1058	Neopsittaconirmus_kea	1720	2210	3	BAABBAAP	Nestor_meridionalis	Psittaciformes	429	Guimaraes LR 1974. Ischnocera (Mallophaga) infesting parrots (Psittaciformes) I. Genera Neopsittaconirmus Conci, 1942, and Psittaconirmus Harrison, 1915. Arquivos de Zoologia, 25, 121-201.
1061	Neopsittaconirmus_strepsiceros	1720	2120	3	BAABBAAS	Psittacus_erithacus	Psittaciformes	333	Guimaraes LR 1974. Ischnocera (Mallophaga) infesting parrots (Psittaciformes) I. Genera Neopsittaconirmus Conci, 1942, and Psittaconirmus Harrison, 1915. Arquivos de Zoologia, 25, 121-201.
1064	Ornicholax_robustus	2410	2850	3	BAABAABBAAA	Tinamus_major	Tinamiformes	1028.5	Carriker MA 1903. Mallophaga from birds of Costa Rica, Central America. University of Nebraska Studies 3(2):123-197.
1065	Ornithobius_cygni	4350	4050	3	BAAAAABBC	Cygnus_cygnus	Anseriformes	9350	Clay T & Hopkins GHE 1950. The early literature on Mallophaga: Part I. Bull. Brit. Mus. (Nat. Hist.) Ent. 1(3): 223-272.
1066	Osculotes_curta	950	1070	3	BAAABA	Opisthocomus_hoazin	Opisthocomiformes	696	Carriker MA 1940. Studies in Neotropical Mallophaga - Part II. New genera and species. Lloydia 3(4):281-300.
1067	Osculotes_macropoda	1170	1080	3	BAAABB	Opisthocomus_hoazin	Opisthocomiformes	696	Carriker MA 1940. Studies in Neotropical Mallophaga - Part II. New genera and species. Lloydia 3(4):281-300.
1072	Oxylipeurus_agriocharis	3295	3325	3	BAABABAABA	Meleagris_ocellata	Galliformes	5525	Clay T 1938. Revision of the Genera and Species of Mallophaga occurring on Gallinaceous hosts. - Part I. Lipeurus and related genera. Proceedings of the Zoological Society of London, Series B, 108, 109 - 204.
1073	Oxylipeurus_appendiculatus1	2668	2653	3	BAABABAABBA	Megapodius_freycinet	Galliformes	642.5	Clay T 1938. Revision of the Genera and Species of Mallophaga occurring on Gallinaceous hosts. - Part I. Lipeurus and related genera. Proceedings of the Zoological Society of London, Series B, 108, 109 - 204.; Lakshminarayana KV, Vijayalakshmi S & Talukdar B 1980. The chewing-lice (Phthiraptera: Insecta) from Andaman and Nicobar Islands with remarks on some host relationships. Records Zoological …
1074	Oxylipeurus_appendiculatus2	2515	2705	3	BAABABAABBB	Megapodius_nicobariensis	Galliformes	841	Mey E 1990. Zur Taxonomie der uaf Grossfusshühnern (Megapodiidae) schmarotzenden Oxylipeurus- Arten (Insecta, Phthiraptera, Ischnocera: Lipeuridae). Zoologische Abhandlungen, 46, 103-116.
1075	Oxylipeurus_araucuanus	1780	2340	3	BAABABAABC	Ortalis_motmot	Galliformes	520	Carriker MA 1967. Posthumous papers of Melbourne A. Carriker, Jr. V. New species of Colinicola, Passonomedea, Eiconolipeurus, and Oxylipeurus (Mallophaga: Philopteridae) from neotropical Gallinaceous birds. United States National Museum Bulletin 248:5髜Pker
1076	Oxylipeurus_baileyi	3670	3960	3	BAABABAABD	Crossoptilon_auritum	Galliformes	1807.5	Clay T 1938. Revision of the Genera and Species of Mallophaga occurring on Gallinaceous hosts. - Part I. Lipeurus and related genera. Proceedings of the Zoological Society of London, Series B, 108, 109 - 204.
1077	Oxylipeurus_burmeisteri	3100	3235	3	BAABABAABE	Lophophorus_impejanus	Galliformes	2077.5	Clay T 1938. Revision of the Genera and Species of Mallophaga occurring on Gallinaceous hosts. - Part I. Lipeurus and related genera. Proceedings of the Zoological Society of London, Series B, 108, 109 - 204.
1078	Oxylipeurus_connectens	1690	2060	3	BAABABAABF	Galloperdix_spadicea	Galliformes	369	Clay T 1938. Revision of the Genera and Species of Mallophaga occurring on Gallinaceous hosts. - Part I. Lipeurus and related genera. Proceedings of the Zoological Society of London, Series B, 108, 109 - 204.
1079	Oxylipeurus_ellipticus	1595	1847	3	BAABABAABG	Callipepla_gambelii	Galliformes	166	Kéler S 1958. The genera Oxylipeurus Mjöberg and Splendoroffula Meinertzhagen (Mallophaga). Deutsche Entomologische Zeitschrift, 5, 299-362.
1080	Oxylipeurus_heiji	2187	2310	3	BAABABAABH	Eulipoa_wallacei	Galliformes	505	Mey E 1999. Neue, auf Grossfusshühnern (Megapodiidae) lebende und zumeist aus Indonesien stammende Federlinge (Insecta, Phthiraptera: Amblycera & Ischnocera). Rudolstadter nat. Hist. Schr., Suppl. 3, 119-137.
1081	Oxylipeurus_hierophasis	2230	2570	3	BAABABAABI	Lophura_edwardsi	Galliformes	1082	Clay T 1938. Revision of the Genera and Species of Mallophaga occurring on Gallinaceous hosts. - Part I. Lipeurus and related genera. Proceedings of the Zoological Society of London, Series B, 108, 109 - 204.
1082	Oxylipeurus_himalayensis	2565	2965	3	BAABABAABJ	Tragopan_melanocephalus	Galliformes	1650	Clay T 1938. Revision of the Genera and Species of Mallophaga occurring on Gallinaceous hosts. - Part I. Lipeurus and related genera. Proceedings of the Zoological Society of London, Series B, 108, 109 - 204.
1083	Oxylipeurus_hoogstrali	1850	2080	3	BAABABAABK	Polyplectron_napoleonis	Galliformes	379	Emerson KC & Ward RA 1958. Philippine Zoological Expedition 1946-1947. Notes on Philippine Mallophaga, I. Species from Ciconiiformes, Anseriformes, Falconiformes, Galliformes, Gruiformes and Charadriiformes. Fieldiana - Zoology, Chicago Nat Hist Mus 42(4):49-61.
1084	Oxylipeurus_huilensis	1710	2170	3	BAABABAABL	Ortalis_motmot	Galliformes	520	Carriker MA 1967. Posthumous papers of Melbourne A. Carriker, Jr. V. New species of Colinicola, Passonomedea, Eiconolipeurus, and Oxylipeurus (Mallophaga: Philopteridae) from neotropical Gallinaceous birds. United States National Museum Bulletin 248:6髜Pker
1085	Oxylipeurus_inaequalis	2240	2429	3	BAABABAABM	Megapodius_reinwardt	Galliformes	993	Clay T 1938. Revision of the Genera and Species of Mallophaga occurring on Gallinaceous hosts. - Part I. Lipeurus and related genera. Proceedings of the Zoological Society of London, Series B, 108, 109 - 204.; Mey E 1990. Zur Taxonomie der uaf Grossfusshühnern (Megapodiidae) schmarotzenden Oxylipeurus- Arten (Insecta, Phthiraptera, Ischnocera: Lipeuridae). Zoologische Abhandlungen, 46, 103-116.
1086	Oxylipeurus_ischnocephalus	2550	2610	3	BAABABAABN	Alectura_lathami	Galliformes	2340	Clay T 1938. Revision of the Genera and Species of Mallophaga occurring on Gallinaceous hosts. - Part I. Lipeurus and related genera. Proceedings of the Zoological Society of London, Series B, 108, 109 - 204.
1087	Oxylipeurus_ithaginis	2725	3140	3	BAABABAABO	Ithaginis_cruentus	Galliformes	537.5	Clay T 1938. Revision of the Genera and Species of Mallophaga occurring on Gallinaceous hosts. - Part I. Lipeurus and related genera. Proceedings of the Zoological Society of London, Series B, 108, 109 - 204.
1088	Oxylipeurus_longiantennatus	2083	2438	3	BAABABAABP	Megapodius_laperouse	Galliformes	308	Mey E 1990. Zur Taxonomie der uaf Grossfusshühnern (Megapodiidae) schmarotzenden Oxylipeurus- Arten (Insecta, Phthiraptera, Ischnocera: Lipeuridae). Zoologische Abhandlungen, 46, 103-116.
1089	Oxylipeurus_longus	4080	3975	3	BAABABAABQ	Tragopan_satyra	Galliformes	1475	Clay T 1938. Revision of the Genera and Species of Mallophaga occurring on Gallinaceous hosts. - Part I. Lipeurus and related genera. Proceedings of the Zoological Society of London, Series B, 108, 109 - 204.
1090	Oxylipeurus_megalops	1930	2240	3	BAABABAABR	Rollulus_rouloul	Galliformes	217	Clay T 1938. Revision of the Genera and Species of Mallophaga occurring on Gallinaceous hosts. - Part I. Lipeurus and related genera. Proceedings of the Zoological Society of London, Series B, 108, 109 - 204.
1091	Oxylipeurus_mesopelios	2300	2615	3	BAABABAABS	Chrysolophus_pictus	Galliformes	575	Clay T 1938. Revision of the Genera and Species of Mallophaga occurring on Gallinaceous hosts. - Part I. Lipeurus and related genera. Proceedings of the Zoological Society of London, Series B, 108, 109 - 204.
1092	Oxylipeurus_nitzschi	2119	2328	3	BAABABAABT	Arborophila_torqueola	Galliformes	350.5	Kéler S 1958. The genera Oxylipeurus Mjöberg and Splendoroffula Meinertzhagen (Mallophaga). Deutsche Entomologische Zeitschrift, 5, 299-362.
1093	Oxylipeurus_ocellatus	2470	2695	3	BAABABAABU	Meleagris_ocellata	Galliformes	5525	Clay T 1938. Revision of the Genera and Species of Mallophaga occurring on Gallinaceous hosts. - Part I. Lipeurus and related genera. Proceedings of the Zoological Society of London, Series B, 108, 109 - 204.
1094	Oxylipeurus_piagetinus	2790	3340	3	BAABABAABV	Lophura_ignita	Galliformes	1887.5	Clay T 1938. Revision of the Genera and Species of Mallophaga occurring on Gallinaceous hosts. - Part I. Lipeurus and related genera. Proceedings of the Zoological Society of London, Series B, 108, 109 - 204.
1096	Oxylipeurus_pucrasia	2790	2985	3	BAABABAABX	Pucrasia_macrolopha	Galliformes	1058	Clay T 1938. Revision of the Genera and Species of Mallophaga occurring on Gallinaceous hosts. - Part I. Lipeurus and related genera. Proceedings of the Zoological Society of London, Series B, 108, 109 - 204.
1097	Oxylipeurus_rhizothera	2375	2900	3	BAABABAABY	Rhizothera_longirostris	Galliformes	748.5	Clay T 1938. Revision of the Genera and Species of Mallophaga occurring on Gallinaceous hosts. - Part I. Lipeurus and related genera. Proceedings of the Zoological Society of London, Series B, 108, 109 - 204.
1098	Oxylipeurus_robustus	3030	3220	3	BAABABAABZ	Lophura_leucomelanos	Galliformes	894.5	Clay T 1938. Revision of the Genera and Species of Mallophaga occurring on Gallinaceous hosts. - Part I. Lipeurus and related genera. Proceedings of the Zoological Society of London, Series B, 108, 109 - 204.
1099	Oxylipeurus_soemmerringii	2515	2710	3	BAABABAABเธฃ๏	Syrmaticus_soemmerringii	Galliformes	1100	Clay T 1938. Revision of the Genera and Species of Mallophaga occurring on Gallinaceous hosts. - Part I. Lipeurus and related genera. Proceedings of the Zoological Society of London, Series B, 108, 109 - 204.
1100	Oxylipeurus_songprakobi	1945	2280	3	BAABABAABเธฃ๏	Caloperdix_oculeus	Galliformes	210	Elbel RE & Price RD 1970. Two new species of ischnoceran Mallophaga from an oriental partridge (Mallophaga: Philopteridae). Journal of the Kansas Entomological Society 43(2):238-242.
1101	Oxylipeurus_spangleri	2800	2925	3	BAABABAABเธฃ๏	Crax_alector	Galliformes	3086	Price RD & Emerson KC 1986. New Mallophaga from the black curassow (Galliformes: Craciidae) in Venezuela. Journal of Entomological Science, 21, 309-314.
1102	Oxylipeurus_tenuis	2470	2610	3	BAABABAABเธฃโ€	Talegalla_jobiensis	Galliformes	1484	Mey E 1982. Zur Taxonomie und Biologie der Mallophagen von Talegalla jobiensis longicaudus A. B. Meyer, 1891 (Aves, Megapodidae). Reichenbachia, 20, 223-246.
1103	Oxylipeurus_tetraonis	2535	2725	3	BAABABAABเธฃโ€“	Tetrao_urogallus	Galliformes	2950	Clay T 1938. Revision of the Genera and Species of Mallophaga occurring on Gallinaceous hosts. - Part I. Lipeurus and related genera. Proceedings of the Zoological Society of London, Series B, 108, 109 - 204.
1105	Oxylipeurus_tropicoperdix	2165	2420	3	BAABABAABเธฃ๏	Arborophila_chloropus	Galliformes	270	Clay T 1938. Revision of the Genera and Species of Mallophaga occurring on Gallinaceous hosts. - Part I. Lipeurus and related genera. Proceedings of the Zoological Society of London, Series B, 108, 109 - 204.
1106	Oxylipeurus_uchidai	2930	3320	3	BAABABAABเธฃ๏	Syrmaticus_mikado	Galliformes	1157.5	Clay T 1938. Revision of the Genera and Species of Mallophaga occurring on Gallinaceous hosts. - Part I. Lipeurus and related genera. Proceedings of the Zoological Society of London, Series B, 108, 109 - 204.
1107	Oxylipeurus_unicolor	2045	2280	3	BAABABAABเธฅเธ	Arborophila_javanica	Galliformes	272	Clay T 1938. Revision of the Genera and Species of Mallophaga occurring on Gallinaceous hosts. - Part I. Lipeurus and related genera. Proceedings of the Zoological Society of London, Series B, 108, 109 - 204.
1108	Paragoniocotes_abnormis	1300	1750	3	BAABBBAA	Ara_chloropterus	Psittaciformes	1214	Kellogg VL 1906. Mallophaga from Argentina. Journal of the New York Entomological Society 14(1):45-49.
1109	Paragoniocotes_fasciatus	1140	1530	3	BAABBBAB	Ara_rubrogenys	Psittaciformes	468	Carriker MA 1950. Studies in Neotropical Mallophaga. No. VIII. "Ischnocera" of the American "Psittacidae", Part 2. Genus "Paragoniocotes" Cummings. Revista Brasileira de Biologia, 10, 1-21.
1112	Paragoniocotes_meridionalis	1130	1386	3	BAABBBAD	Cyanoliseus_patagonus	Psittaciformes	278	Mey E, Masello JF & Quillfeldt P 2002. Chewing lice (Insecta, Phthiraptera) of the burrowing parrot Cyanoliseus p. patagonus (Vieillot) from Argentina. Rudolstadter Naturhistorische Schriften, Supp. 4, 99-112.
1113	Paragoniocotes_mirabilis	1180	1580	3	BAABBBAE	Ara_ararauna	Psittaciformes	1125	Carriker MA 1940. Studies in Neotropical Mallophaga - Part II. New genera and species. Lloydia 3(4):281-300.
1115	Paragoniocotes_neivai	1260	1690	3	BAABBBAG	Forpus_conspicillatus	Psittaciformes	26.4	Carriker MA 1950. Studies in Neotropical Mallophaga. No. VIII. "Ischnocera" of the American "Psittacidae", Part 2. Genus "Paragoniocotes" Cummings. Revista Brasileira de Biologia, 10, 1-21.
1119	Paragoniocotes_venezolanus	1080	1340	3	BAABBBAJ	Aratinga_pertinax	Psittaciformes	84	Carriker MA 1950. Studies in Neotropical Mallophaga. No. VIII. "Ischnocera" of the American "Psittacidae", Part 2. Genus "Paragoniocotes" Cummings. Revista Brasileira de Biologia, 10, 1-21.
1120	Pectinopygus_acutofasciatus	2092	2324	3	BAAAAAAABAA	Anhinga_rufa	Suliformes	1396.5	Tandan BK 1955. Mallophagan parasites from Indian birds. Part IV. Species belonging to the genera Philopterus, Capraiella and Pectinopygus (Superfamily Ischnocera). Annals and Magazine of Natural History (Series 12), 5, 417-433.
1121	Pectinopygus_bassani	3200	2700	3	BAAAAAAABB	Morus_bassanus	Suliformes	2999.5	Thompson GB 1940. Notes on species of the genus Pectinopygus (s. l.) (Mallophaga) - I. Annals and Magazine of Natural History (Series 11), 5, 372-381.
1122	Pectinopygus_excornis	2080	2045	3	BAAAAAAABABA	Phalacrocorax_pygmeus	Suliformes	679	Blagoveshtchensky DI 1951. Mallophaga Tadzykistana. Parazitologiceskij Sbornik (Moscow and Leningrad), 13, 272-327.
1123	Pectinopygus_forficulatus	3910	4000	3	BAAAAAAABABB	Pelecanus_onocrotalus	Pelecaniformes	9520	Dik B, Uslu U 2008. Mallophaga Species Observed in White Pelicans (Pelecanus onocrotalus, Linnaeus) in Turkey. Türkiye Parazitoloji Dergisi, 32, 71-76.
1124	Pectinopygus_makundi	2310	2234	3	BAAAAAAABABC	Phalacrocorax_niger	Suliformes	427	Tandan BK 1952. Mallophagan parasites from Indian birds. Part II. Pectinopygus (Philichthyophaga) makundi sp. n. (Ischnocera), from the little cormorant, Phalacrocorax niger (Vieillot). Annals and Magazine of Natural History (Series 12), 5, 299-304.
1125	Pectinopygus_nannopteri	2600	2400	3	BAAAAAAABABD	Phalacrocorax_harrisi	Suliformes	3050	Thompson GB 1940. Notes on species of the genus Pectinopygus (s. l.) (Mallophaga) - II. Annals and Magazine of Natural History (Series 11), 5, 429-432.
1127	Pelmatocerandra_setosa	2100	3100	3	BAAAAAAAAAABB	Pelecanoides_urinatrix	Procellariiformes	141	Thompson GB 1940. The lice of Petrels - Part III. The genus Pelmatocerandra. Annals and Magazine of Natural History (Series 11), 6, 103-111.
1128	Penenirmus_albiventris	1330	1850	3	BAAAAABAABBAA	Troglodytes_troglodytes	Passeriformes	9.3	Clay T & Hopkins GHE 1951. The early literature on Mallophaga: Part II. Bull. Brit. Mus. (Nat. Hist.) Ent. 2(1): 1-36.
1129	Penenirmus_auritus1	1720	1990	3	BAAAAABAABBABA	Dendrocopos_major	Piciformes	81.6	Clay T & Hopkins GHE 1951. The early literature on Mallophaga: Part II. Bull. Brit. Mus. (Nat. Hist.) Ent. 2(1): 1-36.
1133	Penenirmus_auritus5	1710	2040	3	BAAAAABAABBABE	Melanerpes_formicivorus	Piciformes	79.7	Emerson KC & Johnson JC 1961. The genus Penenirmus (Mallophaga) on North American woodpeckers. Journal of the Kansas Entomological Society, 34, 34-43.
1134	Penenirmus_barusi	1410	1510	3	BAAAAABAABBAC	Phoenicurus_ochruros	Passeriformes	16.5	Balát F 1981. New Species of Biting Lice (Mallophaga) of the Genera Penenirmus and Rostrinirmus. Folia Parasitologica, 28, 161-168.
1135	Penenirmus_campephili	1900	2115	3	BAAAAABAABBAD	Campephilus_magellanicus	Piciformes	324	Dalgleish RC 1972. The Penenirmus (Mallophaga: Ischnocera) of the Picidae (Aves: Piciformes). Journal of the New York Entomological Society, 80, 83-104.
1141	Penenirmus_heteroscelis	1700	2130	3	BAAAAABAABBAJ	Dryocopus_martius	Piciformes	321	Dalgleish RC 1972. The Penenirmus (Mallophaga: Ischnocera) of the Picidae (Aves: Piciformes). Journal of the New York Entomological Society, 80, 83-104.
1142	Penenirmus_hibari_	1460	1755	3	BAAAAABAABBAK	Alauda_arvensis	Passeriformes	40	Blagoveshtchensky DI 1951. Mallophaga Tadzykistana. Parazitologiceskij Sbornik (Moscow and Leningrad), 13, 272-327.
1143	Penenirmus_incurvatus	1580	1910	3	BAAAAABAABBAL	Oenanthe_isabellina	Passeriformes	29.4	Fedorenko IA & Belskaya GS 1979. Species of the genus Penenirmus (Mallophaga, Ischnocera) parasitizing whinchats and wheatears. Vestnik Zoologii, Kiev, 6, 22-28.
1144	Penenirmus_jungens	1815	2135	3	BAAAAABAABBAM	Colaptes_auratus	Piciformes	126.5	Emerson KC & Johnson JC 1961. The genus Penenirmus (Mallophaga) on North American woodpeckers. Journal of the Kansas Entomological Society, 34, 34-43.; Dalgleish RC 1972. The Penenirmus (Mallophaga: Ischnocera) of the Picidae (Aves: Piciformes). Journal of the New York Entomological Society, 80, 83-104.
1145	Penenirmus_kuxi	1515	1840	3	BAAAAABAABBAN	Locustella_fluviatilis	Passeriformes	13.8	Balát F 1981. New Species of Biting Lice (Mallophaga) of the Genera Penenirmus and Rostrinirmus. Folia Parasitologica, 28, 161-168.
1146	Penenirmus_longuliceps1	1405	1700	3	BAAAAABAABBAOA	Troglodytes_troglodytes	Passeriformes	9.3	Blagoveshtchensky DI 1940. Mallophaga s ptic Talisa. [Mallophaga from birds of the Talysh lowlands] Magasin de parasitologie de l'institut zoologique de l'Académie des Sciences de l'URSS. 8:25-90.
1147	Penenirmus_longuliceps2	1375	1760	3	BAAAAABAABBAOB	Cettia_cetti	Passeriformes	13.4	Blagoveshtchensky DI 1940. Mallophaga s ptic Talisa. [Mallophaga from birds of the Talysh lowlands] Magasin de parasitologie de l'institut zoologique de l'Académie des Sciences de l'URSS. 8:25-90.
1149	Penenirmus_pavlovskyi	1585	1840	3	BAAAAABAABBAQ	Galerida_cristata	Passeriformes	40.5	Blagoveshtchensky DI 1951. Mallophaga Tadzykistana. Parazitologiceskij Sbornik (Moscow and Leningrad), 13, 272-327.
1150	Penenirmus_pici	2008	2250	3	BAAAAABAABBAR	Picus_viridis	Piciformes	176	Clay T & Hopkins GHE 1960. The early literature on Mallophaga: Part IV. Bull. Brit. Mus. (Nat. Hist.) Ent. 9(1): 1-61.
1155	Perineus_circumfasciatus	3273	3538	3	BAAAAAAAAAAAABA	Thalassarche_melanophrys	Procellariiformes	3564	Palma RL & Pilgrim RLC 1987. A revision of the genus Perineus (Phthiraptera: Philopteridae). New Zealand Journal of Zoology, 14, 563-586.
1156	Perineus_concinnoides	3798	4132	3	BAAAAAAAAAAAABB	Diomedea_exulans	Procellariiformes	8190	Pilgrim RLC & Palma RL 1979. A redescription of Perineus concinnus (Mallophaga: Philopteridae). Pacific Insects, 21, 172-178.; Palma RL & Pilgrim RLC 1987. A revision of the genus Perineus (Phthiraptera: Philopteridae). New Zealand Journal of Zoology, 14, 563-586.
1157	Perineus_concinnus	2929	3446	3	BAAAAAAAAAAAABC	Phoebastria_albatrus	Procellariiformes	4411	Pilgrim RLC & Palma RL 1979. A redescription of Perineus concinnus (Mallophaga: Philopteridae). Pacific Insects, 21, 172-178.; Palma RL & Pilgrim RLC 1987. A revision of the genus Perineus (Phthiraptera: Philopteridae). New Zealand Journal of Zoology, 14, 563-586.
1159	Perineus_nigrolimbatus	3559	3765	3	BAAAAAAAAAAAABE	Fulmarus_glacialis	Procellariiformes	613	Palma RL & Pilgrim RLC 1987. A revision of the genus Perineus (Phthiraptera: Philopteridae). New Zealand Journal of Zoology, 14, 563-586.
1160	Perineus_oblongus	2946	3421	3	BAAAAAAAAAAAABF	Phoebastria_irrorata	Procellariiformes	3395	Pilgrim RLC & Palma RL 1979. A redescription of Perineus concinnus (Mallophaga: Philopteridae). Pacific Insects, 21, 172-178.; Palma RL & Pilgrim RLC 1987. A revision of the genus Perineus (Phthiraptera: Philopteridae). New Zealand Journal of Zoology, 14, 563-586.
1161	Philopteroides_cucphuongensis	1160	1350	3	BAAAAABAABABDAA	Pycnonotus_finlaysoni	Passeriformes	26.3	Mey E 2004. Zur taxonomie, verbreitung und parasitophyletischer evidenz des Philopterus-Komplexes (Insecta, Phthiraptera, Ischnocera). Ornithologischer Anzeiger, 43, 149-203.
1163	Philopterus_albidus	1960	2290	3	BAAAAABAABABBA	Corvus_albus	Passeriformes	524	Price RD & Hellenthal RA 1998. Taxonomy of Philopterus (Phthiraptera : Philopteridae) from the Corvidae (Passeriformes), with descriptions of nine new species. Annals of the Entomological Society of America, 91, 782-799.
1164	Philopterus_alexanderkoenigi	1660	1840	3	BAAAAABAABABBB	Galerida_cristata	Passeriformes	40.5	Zlotorzycka J 1964. Mallophaga parasitizing Passeriformes and Pici III. Philopteridae. Acta Parasitologica Polonica, 12, 401-430.
1165	Philopterus_atratus	2175	2360	3	BAAAAABAABABBC	Corvus_frugilegus	Passeriformes	453.5	Price RD & Hellenthal RA 1998. Taxonomy of Philopterus (Phthiraptera : Philopteridae) from the Corvidae (Passeriformes), with descriptions of nine new species. Annals of the Entomological Society of America, 91, 782-799.
1170	Philopterus_clayae	1960	2295	3	BAAAAABAABABBG	Corvus_capensis	Passeriformes	553	Price RD & Hellenthal RA 1998. Taxonomy of Philopterus (Phthiraptera : Philopteridae) from the Corvidae (Passeriformes), with descriptions of nine new species. Annals of the Entomological Society of America, 91, 782-799.
1171	Philopterus_coarctatus1	1550	1670	3	BAAAAABAABABBHA	Lanius_collurio	Passeriformes	28.5	Clay T & Hopkins GHE 1951. The early literature on Mallophaga: Part II. Bull. Brit. Mus. (Nat. Hist.) Ent. 2(1): 1-36.
1172	Philopterus_coarctatus2	1390	1650	3	BAAAAABAABABBHB	Lanius_excubitor	Passeriformes	63.4	Zlotorzycka J 1964. Mallophaga parasitizing Passeriformes and Pici III. Philopteridae. Acta Parasitologica Polonica, 12, 401-430.
1173	Philopterus_corvi	2105	2385	3	BAAAAABAABABBI	Corvus_corax	Passeriformes	785	Price RD & Hellenthal RA 1998. Taxonomy of Philopterus (Phthiraptera : Philopteridae) from the Corvidae (Passeriformes), with descriptions of nine new species. Annals of the Entomological Society of America, 91, 782-799.
1175	Philopterus_crassipes	1490	1510	3	BAAAAABAABABBK	Nucifraga_caryocatactes	Passeriformes	172.5	Zlotorzycka J 1964. Mallophaga parasitizing Passeriformes and Pici III. Philopteridae. Acta Parasitologica Polonica, 12, 401-430.
1177	Philopterus_curvirostrae	1300	1490	3	BAAAAABAABABBM	Loxia_curvirostra	Passeriformes	36.4	Zlotorzycka J 1964. Mallophaga parasitizing Passeriformes and Pici III. Philopteridae. Acta Parasitologica Polonica, 12, 401-430.
1180	Philopterus_emiliae	1636	1850	3	BAAAAABAABABBP	Prunella_collaris	Passeriformes	43.5	Balát F 1955. Vsenky z Tatranského národniho parku. Folia Zoologica et Entomologica, 4, 389-398.
1182	Philopterus_extraneus	1995	2445	3	BAAAAABAABABBR	Corvus_macrorhynchos	Passeriformes	484.8	Price RD & Hellenthal RA 1998. Taxonomy of Philopterus (Phthiraptera : Philopteridae) from the Corvidae (Passeriformes), with descriptions of nine new species. Annals of the Entomological Society of America, 91, 782-799.
1183	Philopterus_fortunatus	1300	1690	3	BAAAAABAABABBS	Fringilla_coelebs	Passeriformes	21.4	Zlotorzycka J 1964. Mallophaga parasitizing Passeriformes and Pici III. Philopteridae. Acta Parasitologica Polonica, 12, 401-430.
1184	Philopterus_garruli	1490	2010	3	BAAAAABAABABBT	Garrulus_glandarius	Passeriformes	168	Zlotorzycka J 1964. Mallophaga parasitizing Passeriformes and Pici III. Philopteridae. Acta Parasitologica Polonica, 12, 401-430.
1185	Philopterus_guttatus	1640	2040	3	BAAAAABAABABBV	Corvus_monedula	Passeriformes	246	Zlotorzycka J 1964. Mallophaga parasitizing Passeriformes and Pici III. Philopteridae. Acta Parasitologica Polonica, 12, 401-430.
1186	Philopterus_hamatus	1570	2020	3	BAAAAABAABABBW	Plectrophenax_nivalis	Passeriformes	42.2	Zlotorzycka J 1964. Mallophaga parasitizing Passeriformes and Pici III. Philopteridae. Acta Parasitologica Polonica, 12, 401-430.
1187	Philopterus_hanzaki	1515	1803	3	BAAAAABAABABBX	Anthus_spinoletta	Passeriformes	23.9	Balát F 1955. Vsenky z Tatranského národniho parku. Folia Zoologica et Entomologica, 4, 389-398.
1188	Philopterus_isabellinae	1590	1935	3	BAAAAABAABABBY	Oenanthe_isabellina	Passeriformes	29.4	Fedorenko IA 1983. New species of Philopterus (Mallophaga, Philopteridae) from wheatears of the fauna of USSR. Vestnik Zoologii, Kiev, 1, 27-33.
1189	Philopterus_lahorensis	1955	2270	3	BAAAAABAABABBZ	Corvus_splendens	Passeriformes	293.5	Price RD & Hellenthal RA 1998. Taxonomy of Philopterus (Phthiraptera : Philopteridae) from the Corvidae (Passeriformes), with descriptions of nine new species. Annals of the Entomological Society of America, 91, 782-799.
1190	Philopterus_linariae	1300	1610	3	BAAAAABAABABB4	Carduelis_flammea	Passeriformes	13	Zlotorzycka J 1964. Mallophaga parasitizing Passeriformes and Pici III. Philopteridae. Acta Parasitologica Polonica, 12, 401-430.
1191	Philopterus_magnus	1680	2180	3	BAAAAABAABABB5	Lanius_minor	Passeriformes	46.5	Fedorenko IA 1973. Two new species of Philopterus Nitzsch, 1818 (Mallophaga) from passerine birds. Parazitologiya, 7, 531-535:
1192	Philopterus_microsomaticus	1182	1367	3	BAAAAABAABABB6	Hirundo_rustica	Passeriformes	18.7	Tandan BK 1955. Mallophagan parasites from Indian birds. Part IV. Species belonging to the genera Philopterus, Capraiella and Pectinopygus (Superfamily Ischnocera). Annals and Magazine of Natural History (Series 12), 5, 417-433.; Zlotorzycka J 1964. Mallophaga parasitizing Passeriformes and Pici III. Philopteridae. Acta Parasitologica Polonica, 12, 401-430.
1194	Philopterus_nativus	1620	1775	3	BAAAAABAABABB8	Turdus_torquatus	Passeriformes	109	Fedorenko IA 1977. Materials on the Passeriformes biting lice in the Ukraine. Communication III. Philopterinae (Mallophaga, Ischnocera) Part 1. Vestnik Zoologii, 6, 33-38.
1197	Philopterus_ocellatus	2460	2500	3	BAAAAABAABABBเธฃ๏	Corvus_corone	Passeriformes	570	Clay T & Hopkins GHE 1951. The early literature on Mallophaga: Part II. Bull. Brit. Mus. (Nat. Hist.) Ent. 2(1): 1-36.
1200	Philopterus_osborni	2115	2335	3	BAAAAABAABABBเธฃโ€	Corvus_brachyrhynchos	Passeriformes	506	Price RD & Hellenthal RA 1998. Taxonomy of Philopterus (Phthiraptera : Philopteridae) from the Corvidae (Passeriformes), with descriptions of nine new species. Annals of the Entomological Society of America, 91, 782-799.
1201	Philopterus_pallescens	1267	1420	3	BAAAAABAABABBเธฃโ€“	Parus_palustris	Passeriformes	10.9	Mey E 1988. Zur taxonomie der auf meisen (Paridae) parasitierenden Docophorulus - arten (Insecta, Phthiraptera, Philopteridae). Rudolstädter Naturhistorische Schriften 1:71-77.
1204	Philopterus_picae	1900	2135	3	BAAAAABAABABBเธฃ๏	Pica_pica	Passeriformes	206	Price RD & Hellenthal RA 1998. Taxonomy of Philopterus (Phthiraptera : Philopteridae) from the Corvidae (Passeriformes), with descriptions of nine new species. Annals of the Entomological Society of America, 91, 782-799.
1215	Philopterus_turdi	1540	1790	3	BAAAAABAABABB1	Turdus_merula	Passeriformes	113	Zlotorzycka J 1964. Mallophaga parasitizing Passeriformes and Pici III. Philopteridae. Acta Parasitologica Polonica, 12, 401-430.
1217	Philopterus_vernus	1480	2020	3	BAAAAABAABABB3	Turdus_viscivorus	Passeriformes	117.5	Zlotorzycka J 1964. Mallophaga parasitizing Passeriformes and Pici III. Philopteridae. Acta Parasitologica Polonica, 12, 401-430.
1218	Physconelloides_australiensis	1230	1628	3	BAABAAABBBA	Phaps_chalcoptera	Columbiformes	331	Tendeiro J 1969. Estudos sobre os Goniodideos (Mallophaga, Ischnocera) dos Columbiformes. II - Descricao de uma especie do genero Physconelloides Ewing, 1927: Ph. australiensis n. sp., parasita da Phaps ch. chalcoptera (Latham). Revista De Ciencias Veterinarias, Universidade De Lourenco Marques (Serie A) 2:313-331.
1219	Physconelloides_spenceri	1280	1640	3	BAABAAABBBB	Patagioenas_fasciata	Columbiformes	342.5	Emerson KC & Ward RA 1958. A new species of Mallophaga from the band-tailed pigeon. Journal of the Kansas Entomological Society, 31, 239-240.
1221	Picicola_campethera	1750	1870	3	BAABABABABBA	Campethera_abingoni	Piciformes	68.5	Dalgleish RC 1969. The Picicola (Mallophaga: Ischnocera) of the Picidae (Aves: Piciformes). Proceedings of the Royal entomological Society London (B), 38, 101-113.
1222	Picicola_candidus1	1758	1904	3	BAABABABABBBA	Picus_canus	Piciformes	137	Schumilo RP & Lunkaschu MI 1972. Mallophaga from wild terrestrial birds of the Dnester-Prut region. Moldavian Academy of Sciences, Kishinau, Moldavia
1223	Picicola_candidus2	1702	2104	3	BAABABABABBBB	Picus_viridis	Piciformes	176	Schumilo RP & Lunkaschu MI 1972. Mallophaga from wild terrestrial birds of the Dnester-Prut region. Moldavian Academy of Sciences, Kishinau, Moldavia
1224	Picicola_capitatus	1810	2130	3	BAABABABABBC	Dendropicos_fuscescens	Piciformes	26	Dalgleish RC 1969. The Picicola (Mallophaga: Ischnocera) of the Picidae (Aves: Piciformes). Proceedings of the Royal entomological Society London (B), 38, 101-113.
1225	Picicola_grundespectus	1810	2145	3	BAABABABABBD	Geocolaptes_olivaceus	Piciformes	120	Dalgleish RC 1969. The Picicola (Mallophaga: Ischnocera) of the Picidae (Aves: Piciformes). Proceedings of the Royal entomological Society London (B), 38, 101-113.
1226	Picicola_marginatulus	1710	2040	3	BAABABABABBE	Dryocopus_pileatus	Piciformes	287	Dalgleish RC 1969. The Picicola (Mallophaga: Ischnocera) of the Picidae (Aves: Piciformes). Proceedings of the Royal entomological Society London (B), 38, 101-113.
1227	Picicola_snodgrassi	1720	2070	3	BAABABABABBF	Melanerpes_formicivorus	Piciformes	79.7	Dalgleish RC 1969. The Picicola (Mallophaga: Ischnocera) of the Picidae (Aves: Piciformes). Proceedings of the Royal entomological Society London (B), 38, 101-113.
1228	Picicola_sp1	1490	1760	3	BAABABABABBG	Nystalus_chacuru	Piciformes	52.3	Valim MP 2006. PhD
1229	Picicola_sp2	1580	1750	3	BAABABABABBH	Galbula_ruficauda	Piciformes	26.5	Valim MP 2006. PhD
1230	Picicola_striata	1530	1820	3	BAABABABABBI	Malacoptila_striata	Piciformes	44.1	Oniki Y & Emerson KC 1981. A new species of Picicola (Mallophaga, Philopteridae) from the crescent-chested puffbird, Malacoptila striata (Spix) (Piciformes, Bucconidae). Rev. Brasil Biol. 41, 511-513.
1231	Picicola_thripias	1780	2035	3	BAABABABABBJ	Thripias_namaquus	Piciformes	82.5	Dalgleish RC 1969. The Picicola (Mallophaga: Ischnocera) of the Picidae (Aves: Piciformes). Proceedings of the Royal entomological Society London (B), 38, 101-113.
1239	Pseudolipeurus_macconelli	1960	2210	3	BAAAAABAABBBB	Crypturellus_cinereus	Tinamiformes	509	Carriker MA 1953. Studies in Neotropical Mallophaga. XII Part 1. Lice of the tinamous. Revista Brasileira de Biologia 13(3):209-224.
1240	Pseudolipeurus_tinami_	1890	2040	3	BAAAAABAABBBC	Tinamus_major	Tinamiformes	1028.5	Carriker MA 1903. Mallophaga from birds of Costa Rica, Central America. University of Nebraska Studies 3(2):123-197.; Carriker MA 1953. Studies in Neotropical Mallophaga. XII Part 1. Lice of the tinamous. Revista Brasileira de Biologia 13(3):209-224.
1242	Psittaconirmus_par_micropsittae	1405	1570	3	BAABBBCA	Micropsitta_bruijnii	Psittaciformes	13.5	Price RD & Clayton DH 1984. Three new species and two new subgenera of Psittaconirmus (Mallophaga: Philopteridae) from New Guinea parrots (Psittaciformes). International Journal of Entomology, 26, 241-248.
1243	Psittaconirmus_psi_australis	1350	1660	3	BAABBBCB	Glossopsitta_porphyrocephala	Psittaciformes	44.7	Price RD & Clayton DH 1983. A review of the genus Psittaconirmus (Mallophaga: Philopteridae) from south pacific parrots (Psittaciformes). International Journal of Entomology, 25, 56-70.
1244	Psittaconirmus_psi_cardinalis	2055	2385	3	BAABBBCC	Chalcopsitta_cardinalis	Psittaciformes	183	Price RD & Clayton DH 1983. A review of the genus Psittaconirmus (Mallophaga: Philopteridae) from south pacific parrots (Psittaciformes). International Journal of Entomology, 25, 56-70.
1245	Psittaconirmus_psi_charmosynae	1560	2000	3	BAABBBCD	Charmosyna_papou	Psittaciformes	83	Price RD & Clayton DH 1983. A review of the genus Psittaconirmus (Mallophaga: Philopteridae) from south pacific parrots (Psittaciformes). International Journal of Entomology, 25, 56-70.
1246	Psittaconirmus_psi_chlorocerci	1605	1930	3	BAABBBCE	Lorius_chlorocercus	Psittaciformes	174	Price RD & Clayton DH 1983. A review of the genus Psittaconirmus (Mallophaga: Philopteridae) from south pacific parrots (Psittaciformes). International Journal of Entomology, 25, 56-70.
1247	Psittaconirmus_psi_comis	1610	1860	3	BAABBBCF	Psitteuteles_versicolor	Psittaciformes	53.5	Guimaraes LR 1974. Ischnocera (Mallophaga) infesting parrots (Psittaciformes) II. Genera Psittoecus Conci, 1942, and Forficuloecus Conci, 1941. Papéis Avulsos de Zoologia, 28, 163-180.
1248	Psittaconirmus_psi_harrisoni	1780	2200	3	BAABBBCG	Trichoglossus_rubiginosus	Psittaciformes	77.5	Guimaraes LR 1974. Ischnocera (Mallophaga) infesting parrots (Psittaciformes) II. Genera Psittoecus Conci, 1942, and Forficuloecus Conci, 1941. Papéis Avulsos de Zoologia, 28, 163-180.
1249	Psittaconirmus_psi_hellenthali	1515	1915	3	BAABBBCH	Psittaculirostris_edwardsii	Psittaciformes	105	Price RD & Clayton DH 1983. A review of the genus Psittaconirmus (Mallophaga: Philopteridae) from south pacific parrots (Psittaciformes). International Journal of Entomology, 25, 56-70.
1250	Psittaconirmus_psi_launceloti	1615	1915	3	BAABBBCI	Trichoglossus_haematodus	Psittaciformes	133	Price RD & Clayton DH 1983. A review of the genus Psittaconirmus (Mallophaga: Philopteridae) from south pacific parrots (Psittaciformes). International Journal of Entomology, 25, 56-70.
1251	Psittaconirmus_psi_neumanni_concii	1700	1830	3	BAABBBCJ	Eos_bornea	Psittaciformes	156	Guimaraes LR 1974. Ischnocera (Mallophaga) infesting parrots (Psittaciformes) II. Genera Psittoecus Conci, 1942, and Forficuloecus Conci, 1941. Papéis Avulsos de Zoologia, 28, 163-180.
1252	Psittaconirmus_psi_zinki	1565	1960	3	BAABBBCK	Neopsittacus_musschenbroekii	Psittaciformes	50.9	Price RD & Clayton DH 1983. A review of the genus Psittaconirmus (Mallophaga: Philopteridae) from south pacific parrots (Psittaciformes). International Journal of Entomology, 25, 56-70.
1253	Psittaconirmus_xen_kulmani	1475	1865	3	BAABBBCL	Charmosyna_papou	Psittaciformes	83	Price RD & Clayton DH 1984. Three new species and two new subgenera of Psittaconirmus (Mallophaga: Philopteridae) from New Guinea parrots (Psittaciformes). International Journal of Entomology, 26, 241-248.
1257	Pterocotes_aberrans	2000	2110	3	BAABAABBBB	Tinamus_major	Tinamiformes	1028.5	Carriker MA 1903. Mallophaga from birds of Costa Rica, Central America. University of Nebraska Studies 3(2):123-197.
1258	Quadraceps_acuticeps	1760	2020	3	BAAAAABAAAAABA	Burhinus_bistriatus	Charadriiformes	787	Carriker MA 1949. Some bird lice of the genera Acidoproctus and Quadraceps (Neotropical Mallophaga Miscellany No. 3). Proceedings of the United States National Museum, 100, 377-386.
1259	Quadraceps_alexandrinus	1490	1915	3	BAAAAABAAAAABB	Pluvianus_aegyptius	Charadriiformes	82	Timmermann G 1952. New and little-known species of Quadraceps (Mallophaga) from pratincoles, coursers and other plover-like birds. Annals and Magazine of Natural History (Series 12) 5:1026-1037.; Martin Mateo MP 1992. Estudio de las Especies de malĂlfagos (Phthiraptera) parasitas de Glareolidae (Aves) y consideraciones sobre el "status" taxonomico del genero Glareolites Eichler. Annales de la Soc…
1260	Quadraceps_annulatus	1760	2060	3	BAAAAABAAAAABC	Burhinus_oedicnemus	Charadriiformes	459	Carriker MA 1949. Some bird lice of the genera Acidoproctus and Quadraceps (Neotropical Mallophaga Miscellany No. 3). Proceedings of the United States National Museum, 100, 377-386.
1261	Quadraceps_australis	1560	1935	3	BAAAAABAAAAABD	Vanellus_tricolor	Charadriiformes	184	Emerson KC & Price RD 1986. Two new species of Quadraceps (Mallophaga: Philopteridae) from Australia. Proceedings of the Entomological Society of Washington, 88, 93-97.
1262	Quadraceps_brunneus	1680	2170	3	BAAAAABAAAAABE	Dromas_ardeola	Charadriiformes	325	Timmermann G 1952. New and little-known species of Quadraceps (Mallophaga) from pratincoles, coursers and other plover-like birds. Annals and Magazine of Natural History (Series 12) 5:1026-1037.
1264	Quadraceps_carrikeri	1595	1985	3	BAAAAABAAAAABG	Catoptrophorus_semipalmatus	Charadriiformes	270.5	Hopkins GHE & Timmermann G 1954. Revision of the species of Quadraceps (Mallophaga) parasitic on Tringinae. Transactions of the Royal Entomological Society London, 105, 131-150.
1265	Quadraceps_charadrii	1560	1900	3	BAAAAABAAAAABH	Pluvialis_apricaria	Charadriiformes	214	Clay T & Hopkins GHE 1950. The early literature on Mallophaga: Part I. Bull. Brit. Mus. (Nat. Hist.) Ent. 1(3): 223-272.
1266	Quadraceps_conformis_obtusus	1425	1690	3	BAAAAABAAAAABเธฃ๏	Tringa_totanus	Charadriiformes	129	Blagoveshtchensky DI 1940. Mallophaga s ptic Talisa. [Mallophaga from birds of the Talysh lowlands] Magasin de parasitologie de l'institut zoologique de l'Académie des Sciences de l'URSS. 8:25-90.
1267	Quadraceps_crassipedalis	1670	2140	3	BAAAAABAAAAABJ	Thinocorus_rumicivorus	Charadriiformes	53.1	Emerson KC & Price RD 1985. The identity of Quadraceps crassipedalis (Harrison) and two new species of Quadraceps (Mallophaga: Philopteridae). Proceedings of the Entomological Society of Washington. 87(2):395-401.
1269	Quadraceps_dominella	1541	1757	3	BAAAAABAAAAABL	Charadrius_obscurus	Charadriiformes	146	Martens JM 1980. Die Regenpfeifer-Parasiten Quadraceps dominella und Qu. novaeseelandie von Neuseeland (Insecta: Mallophaga: Ischnocera). Senckenbergiana Biol., 60, 349-354.
1270	Quadraceps_ellipticus	1630	2000	3	BAAAAABAAAAABM	Glareola_pratincola	Charadriiformes	84.9	Martin Mateo MP 1992. Estudio de las Especies de malĂlfagos (Phthiraptera) parasitas de Glareolidae (Aves) y consideraciones sobre el "status" taxonomico del genero Glareolites Eichler. Annales de la Societe Entomologique de France, 28, 409-420.
1271	Quadraceps_eugrammicus	1570	1900	3	BAAAAABAAAAABN	Larus_minutus	Charadriiformes	118	Timmermann G 1952. The species of the genus Quadraceps (Mallophaga) from the Larinae, with some remarks on the systematics and the phylogeny of the gulls. Part 1. Annals and Magazine of Natural History (Series 12) 5:209-222.
1273	Quadraceps_hiaticulae	1830	1900	3	BAAAAABAAAAABP	Charadrius_hiaticula	Charadriiformes	64.1	Clay T & Hopkins GHE 1954. The early literature on Mallophaga: Part III. Bull. Brit. Mus. (Nat. Hist.) Ent. 3(6): 223-266.
1274	Quadraceps_impar	1350	1715	3	BAAAAABAAAAABQ	Heteroscelus_brevipes	Charadriiformes	127	Hopkins GHE & Timmermann G 1954. Revision of the species of Quadraceps (Mallophaga) parasitic on Tringinae. Transactions of the Royal Entomological Society London, 105, 131-150.
1275	Quadraceps_junceus	1590	1865	3	BAAAAABAAAAABR	Vanellus_vanellus	Charadriiformes	218.5	Clay T & Hopkins GHE 1951. The early literature on Mallophaga: Part II. Bull. Brit. Mus. (Nat. Hist.) Ent. 2(1): 1-36.; Rodríguez Caaberio F, Jiménez González A & Castellanos Ruiz E 1981. Estudos de los malofagus parasitos de Vanellus vanellus (Linn.). Revista Ibérica de Parasitología, 41, 381-390.
1276	Quadraceps_latus	1740	2210	3	BAAAAABAAAAABS	Cursorius_cursor	Charadriiformes	138	Martin Mateo MP 1992. Estudio de las Especies de malĂlfagos (Phthiraptera) parasitas de Glareolidae (Aves) y consideraciones sobre el "status" taxonomico del genero Glareolites Eichler. Annales de la Societe Entomologique de France, 28, 409-420.
1277	Quadraceps_meinertzhageni	1470	2050	3	BAAAAABAAAAABT	Attagis_malouinus	Charadriiformes	340	Timmermann G 1952. New and little-known species of Quadraceps (Mallophaga) from pratincoles, coursers and other plover-like birds. Annals and Magazine of Natural History (Series 12) 5:1026-1037.
1278	Quadraceps_neoaustralis	1415	1850	3	BAAAAABAAAAABU	Charadrius_australis	Charadriiformes	83.5	Emerson KC & Price RD 1986. Two new species of Quadraceps (Mallophaga: Philopteridae) from Australia. Proceedings of the Entomological Society of Washington, 88, 93-97.
1281	Quadraceps_ochropi	1580	1895	3	BAAAAABAAAAABX	Tringa_ochropus	Charadriiformes	71.4	Hopkins GHE & Timmermann G 1954. Revision of the species of Quadraceps (Mallophaga) parasitic on Tringinae. Transactions of the Royal Entomological Society London, 105, 131-150.
1282	Quadraceps_ornatus	1910	2280	3	BAAAAABAAAAABY	Larus_canus	Charadriiformes	403.5	Timmermann G 1952. The species of the genus Quadraceps (Mallophaga) from the Larinae, with some remarks on the systematics and the phylogeny of the gulls. Part 1. Annals and Magazine of Natural History (Series 12) 5:209-222.
1283	Quadraceps_paludicola	1940	2230	3	BAAAAABAAAAABZ	Creagrus_furcatus	Charadriiformes	687	Timmermann G 1952. The species of the genus Quadraceps (Mallophaga) from the Larinae, with some remarks on the systematics and the phylogeny of the gulls. Part 1. Annals and Magazine of Natural History (Series 12) 5:209-222.
1285	Quadraceps_princeps	1790	2070	3	BAAAAABAAAAABเธฃ๏	Rhinoptilus_africanus	Charadriiformes	87.5	Timmermann G 1952. New and little-known species of Quadraceps (Mallophaga) from pratincoles, coursers and other plover-like birds. Annals and Magazine of Natural History (Series 12) 5:1026-1037.; Martin Mateo MP 1992. Estudio de las Especies de malĂlfagos (Phthiraptera) parasitas de Glareolidae (Aves) y consideraciones sobre el "status" taxonomico del genero Glareolites Eichler. Annales de la Soc…
1286	Quadraceps_punctatus1	2250	2540	3	BAAAAABAAAAABIA	Larus_audouinii	Charadriiformes	535	Lafuente M, Roca V, Martín-Mateo P, Carbonell E & Estrada A 2000. Lice and ticks parsitizing Audouin's Gull Larus audounii Payraudeau, 1826 (Aves, Laridae) in the Chafarinas Islands (W Mediterranean). Miscellánia Zoológica, 23, 93-102.
1287	Quadraceps_punctatus2	2010	2210	3	BAAAAABAAAAABIB	Larus_ridibundus	Charadriiformes	284	Timmermann G 1952. The species of the genus Quadraceps (Mallophaga) from the Larinae, with some remarks on the systematics and the phylogeny of the gulls. Part 1. Annals and Magazine of Natural History (Series 12) 5:209-222.
1288	Quadraceps_punensis	1630	1970	3	BAAAAABAAAAABเธฃโ€	Thinocorus_orbignyianus	Charadriiformes	115	Carriker MA 1949. Neotropical Mallophaga miscellany V. New genera and species. Revista Brasileira de Biologica, 9, 297-313.
1290	Quadraceps_rubricollis	1915	2085	3	BAAAAABAAAAABเธฃโ€“	Thinornis_rubricollis	Charadriiformes	100	Emerson KC & Price RD 1985. The identity of Quadraceps crassipedalis (Harrison) and two new species of Quadraceps (Mallophaga: Philopteridae). Proceedings of the Entomological Society of Washington. 87(2):395-401.
1291	Quadraceps_ruficollis	1380	1665	3	BAAAAABAAAAABเธฃ๏	Oreopholus_ruficollis	Charadriiformes	131	Emerson KC & Price RD 1985. The identity of Quadraceps crassipedalis (Harrison) and two new species of Quadraceps (Mallophaga: Philopteridae). Proceedings of the Entomological Society of Washington. 87(2):395-401.
1292	Quadraceps_schusteri	1610	1930	3	BAAAAABAAAAABเธฃ๏	Rhinoptilus_chalcopterus	Charadriiformes	150	Timmermann G 1952. New and little-known species of Quadraceps (Mallophaga) from pratincoles, coursers and other plover-like birds. Annals and Magazine of Natural History (Series 12) 5:1026-1037.; Martin Mateo MP 1992. Estudio de las Especies de malĂlfagos (Phthiraptera) parasitas de Glareolidae (Aves) y consideraciones sobre el "status" taxonomico del genero Glareolites Eichler. Annales de la Soc…
1293	Quadraceps_similis	1945	2150	3	BAAAAABAAAAABเธฅเธ	Tringa_nebularia	Charadriiformes	187	Hopkins GHE & Timmermann G 1954. Revision of the species of Quadraceps (Mallophaga) parasitic on Tringinae. Transactions of the Royal Entomological Society London, 105, 131-150.
1299	Rallicola_apt_rodericki	1830	2000	3	BAAAABAB	Apteryx_australis	Apterygiformes	2330	Palma RL 1991. A new species of Rallicola (Insecta: Phthiraptera: Philopteridae) from the North Island brown kiwi. Journal of the Royal Society of New Zealand 21(4): 313-322.
1302	Rallicola_ral_advensus	1200	1400	3	BAAAABCB	Fulica_americana	Gruiformes	642	Emerson KC 1955. A review of the genus Rallicola (Philopteridae, Mallophaga) found on Aramidae, Psophiidae and Rallidae. Annals of the Entomological Society of America, 48, 284-299.
1304	Rallicola_ral_andinus	1315	1520	3	BAAAABCD	Pardirallus_sanguinolentus	Gruiformes	232	Emerson KC 1955. A review of the genus Rallicola (Philopteridae, Mallophaga) found on Aramidae, Psophiidae and Rallidae. Annals of the Entomological Society of America, 48, 284-299.; Carriker MA 1949. Neotropical Mallophaga miscellany V. New genera and species. Revista Brasileira de Biologica, 9, 297-313.
1307	Rallicola_ral_bournei	2110	2005	3	BAAAABCG	Gallinula_ventralis	Gruiformes	387	Price RD & Emerson KC 1986. Two new species of Mallophaga from the Black-tailed water hen (Gruiformes) of Australia. Journal of the Kansas Entomological Society 59(1):206-209.
1311	Rallicola_ral_cephalosa	1308	1580	3	BAAAABCK	Glyphorynchus_spirurus	Passeriformes	14.6	Price RD & Clayton DH 1993. A review of the species of Rallicola (Insecta: Phthiraptera: Philopteridae) from the woodcreepers (Passeriformes: Dendrocolaptinae). Journal of Medical Entomology, 30, 35-46.
1314	Rallicola_ral_clayae	1405	1597	3	BAAAABCN	Amaurornis_phoenicurus	Gruiformes	180	Emerson KC 1955. A review of the genus Rallicola (Philopteridae, Mallophaga) found on Aramidae, Psophiidae and Rallidae. Annals of the Entomological Society of America, 48, 284-299.; Tandan BK 1951. Mallophagan parasites from Indian birds. Part I. New species belonging to the genera Aquanirmus, Quadraceps and Rallicola (Ischnocera, Philopteridae). Annals and Magazine of Natural History (Series 12…
1324	Rallicola_ral_fulicae	1120	1600	3	BAAAABCX	Fulica_atra	Gruiformes	836	Emerson KC 1955. A review of the genus Rallicola (Philopteridae, Mallophaga) found on Aramidae, Psophiidae and Rallidae. Annals of the Entomological Society of America, 48, 284-299.
1326	Rallicola_ral_funebris	1970	2120	3	BAAAABCZ	Aramus_guarauna	Gruiformes	1080	Emerson KC 1955. A review of the genus Rallicola (Philopteridae, Mallophaga) found on Aramidae, Psophiidae and Rallidae. Annals of the Entomological Society of America, 48, 284-299.
1361	Rallicola_ral_scapanoides	1950	2040	3	BAAAABC8	Campephilus_melanoleucos	Piciformes	256	Carriker MA 1949. Neotropical Mallophaga miscellany V. New genera and species. Revista Brasileira de Biologica, 9, 297-313.
1369	Rallicola_ral_wernecki	1230	1350	3	BAAAABCเธฃ๏	Fulica_armillata	Gruiformes	1040	Emerson KC 1955. A review of the genus Rallicola (Philopteridae, Mallophaga) found on Aramidae, Psophiidae and Rallidae. Annals of the Entomological Society of America, 48, 284-299.
1374	Sae_puf_puellua	1590	1840	3	BAAAAABAAABA	Puffinus_gravis	Procellariiformes	849	Mey E 1989. Ein neuer Sturmvogelfederling (Insecta, Phthiraptera) aus dem Sudatlantik. Rudolstädter Naturhistorische Schriften, 2, 51-56.
1375	Sae_sae_afr_africana1	1740	2190	3	BAAAAABAAABBAAA	Vanellus_leucurus	Charadriiformes	132	Timmermann G 1969. Gruppen-Revisionen bei Mallophaga. VIII. Die Formenkreise Saemundssonia scolopacis-phaeopodis (Schrank), 1803, Saemundssonia platygaster (Denny), 1842 und Saemundssonia africana Timmermann, 1951. Zoologischer Anzeiger, 183, 225-256.
1376	Sae_sae_afr_africana2	1680	2280	3	BAAAAABAAABBAAB	Vanellus_albiceps	Charadriiformes	192	Timmermann G 1969. Gruppen-Revisionen bei Mallophaga. VIII. Die Formenkreise Saemundssonia scolopacis-phaeopodis (Schrank), 1803, Saemundssonia platygaster (Denny), 1842 und Saemundssonia africana Timmermann, 1951. Zoologischer Anzeiger, 183, 225-256.
1377	Sae_sae_afr_africana3	1680	2030	3	BAAAAABAAABBAAC	Vanellus_cinereus	Charadriiformes	270	Timmermann G 1969. Gruppen-Revisionen bei Mallophaga. VIII. Die Formenkreise Saemundssonia scolopacis-phaeopodis (Schrank), 1803, Saemundssonia platygaster (Denny), 1842 und Saemundssonia africana Timmermann, 1951. Zoologischer Anzeiger, 183, 225-256.
1379	Sae_sae_afr_africana5	1720	2070	3	BAAAAABAAABBAAE	Vanellus_coronatus	Charadriiformes	165	Timmermann G 1969. Gruppen-Revisionen bei Mallophaga. VIII. Die Formenkreise Saemundssonia scolopacis-phaeopodis (Schrank), 1803, Saemundssonia platygaster (Denny), 1842 und Saemundssonia africana Timmermann, 1951. Zoologischer Anzeiger, 183, 225-256.
1380	Sae_sae_afr_africana6	1778	2168	3	BAAAAABAAABBAAF	Vanellus_crassirostris	Charadriiformes	170	Timmermann G 1951. Investigations on some ischnoceran bird lice (genus Saemundssonia) parasitic on waders. Annals and Magazine of Natural History (Series 12) 4:390-401.; Timmermann G 1969. Gruppen-Revisionen bei Mallophaga. VIII. Die Formenkreise Saemundssonia scolopacis-phaeopodis (Schrank), 1803, Saemundssonia platygaster (Denny), 1842 und Saemundssonia africana Timmermann, 1951. Zoologischer A…
1381	Sae_sae_afr_africana7	1890	2240	3	BAAAAABAAABBAAG	Vanellus_melanopterus	Charadriiformes	185	Timmermann G 1969. Gruppen-Revisionen bei Mallophaga. VIII. Die Formenkreise Saemundssonia scolopacis-phaeopodis (Schrank), 1803, Saemundssonia platygaster (Denny), 1842 und Saemundssonia africana Timmermann, 1951. Zoologischer Anzeiger, 183, 225-256.
1382	Sae_sae_afr_senegalla	1840	2170	3	BAAAAABAAABBAB	Vanellus_senegallus	Charadriiformes	248	Timmermann G 1969. Gruppen-Revisionen bei Mallophaga. VIII. Die Formenkreise Saemundssonia scolopacis-phaeopodis (Schrank), 1803, Saemundssonia platygaster (Denny), 1842 und Saemundssonia africana Timmermann, 1951. Zoologischer Anzeiger, 183, 225-256.
1383	Sae_sae_afr_sycophanta	1800	2220	3	BAAAAABAAABBAC	Vanellus_miles	Charadriiformes	387	Timmermann G 1969. Gruppen-Revisionen bei Mallophaga. VIII. Die Formenkreise Saemundssonia scolopacis-phaeopodis (Schrank), 1803, Saemundssonia platygaster (Denny), 1842 und Saemundssonia africana Timmermann, 1951. Zoologischer Anzeiger, 183, 225-256.
1384	Sae_sae_albemarlensis	1540	1840	3	BAAAAABAAABBB	Sterna_fuscata	Charadriiformes	175	Ward RA 1955. Biting lice of the genus Saemundssonia (Mallophaga: Philopteridae) occuring on terns. Proceedings of the United States National Museum, 105, 83-100.
1385	Sae_sae_boschi	1390	1815	3	BAAAAABAAABBC	Aethia_pusilla	Charadriiformes	84	Price RD, Palma RL & Clayton DH 2003. Taxonomic review of the genus Saemundssonia Timmerman (Phthiraptera: Philopteridae) from the Alcidae (Aves: Charadriiformes), with descripton of a new species and new host-louse records. Proceedings of the Entomological Society of Washington. 105:915-924.
1386	Sae_sae_brevicornis	1740	2060	3	BAAAAABAAABBD	Sterna_sandvicensis	Charadriiformes	208	Ward RA 1955. Biting lice of the genus Saemundssonia (Mallophaga: Philopteridae) occuring on terns. Proceedings of the United States National Museum, 105, 83-100.
1387	Sae_sae_calva	1435	1690	3	BAAAAABAAABBE	Uria_aalge	Charadriiformes	991	Price RD, Palma RL & Clayton DH 2003. Taxonomic review of the genus Saemundssonia Timmerman (Phthiraptera: Philopteridae) from the Alcidae (Aves: Charadriiformes), with descripton of a new species and new host-louse records. Proceedings of the Entomological Society of Washington. 105:915-924.
1388	Sae_sae_celidoxa	1560	1770	3	BAAAAABAAABBF	Alca_torda	Charadriiformes	726	Price RD, Palma RL & Clayton DH 2003. Taxonomic review of the genus Saemundssonia Timmerman (Phthiraptera: Philopteridae) from the Alcidae (Aves: Charadriiformes), with descripton of a new species and new host-louse records. Proceedings of the Entomological Society of Washington. 105:915-924.
1389	Sae_sae_cephalus	2060	2373	3	BAAAAABAAABBG	Stercorarius_parasiticus	Charadriiformes	445.5	Palma RL 2000. The species of Saemundssonia (Insecta: Phthiraptera: Philopteridae) from skuas (Aves: Stercorariidae). New Zealand Journal of Zoology 27: 121-128.
1390	Sae_sae_chathamensis	1520	1660	3	BAAAAABAAABBH	Thinornis_novaeseelandiae	Charadriiformes	61	Timmermann G 1977. Mallophagologische Kollektaneen. 3. Bonner Zoologische Beiträege, 28, 135-140.
1391	Sae_sae_conica_naumanni	1670	1930	3	BAAAAABAAABBIB	Pluvialis_squatarola	Charadriiformes	250	Timmermann G 1977. Mallophagologische Kollektaneen. 3. Bonner Zoologische Beiträege, 28, 135-140.
1392	Sae_sae_conica_conica1	1510	1800	3	BAAAAABAAABBIAA	Pluvialis_apricaria	Charadriiformes	214	Timmermann G 1977. Mallophagologische Kollektaneen. 3. Bonner Zoologische Beiträege, 28, 135-140.
1393	Sae_sae_conica_conica2	1590	1920	3	BAAAAABAAABBIAB	Pluvialis_dominica	Charadriiformes	151.5	Timmermann G 1977. Mallophagologische Kollektaneen. 3. Bonner Zoologische Beiträege, 28, 135-140.
1394	Sae_sae_euryrhynctra	2029	2383	3	BAAAAABAAABBJ	Stercorarius_pomarinus	Charadriiformes	694	Palma RL 2000. The species of Saemundssonia (Insecta: Phthiraptera: Philopteridae) from skuas (Aves: Stercorariidae). New Zealand Journal of Zoology 27: 121-128.
1395	Sae_sae_fraterculae	1690	1950	3	BAAAAABAAABBK	Fratercula_arctica	Charadriiformes	381	Price RD, Palma RL & Clayton DH 2003. Taxonomic review of the genus Saemundssonia Timmerman (Phthiraptera: Philopteridae) from the Alcidae (Aves: Charadriiformes), with descripton of a new species and new host-louse records. Proceedings of the Entomological Society of Washington. 105:915-924.
1396	Sae_sae_grylle	1350	1553	3	BAAAAABAAABBL	Cepphus_grylle	Charadriiformes	378	Clay T & Hopkins GHE 1954. The early literature on Mallophaga: Part III. Bull. Brit. Mus. (Nat. Hist.) Ent. 3(6): 223-266.; Price RD, Palma RL & Clayton DH 2003. Taxonomic review of the genus Saemundssonia Timmerman (Phthiraptera: Philopteridae) from the Alcidae (Aves: Charadriiformes), with descripton of a new species and new host-louse records. Proceedings of the Entomological Society of Washin…
1398	Sae_sae_inexpectata	1954	2433	3	BAAAAABAAABBN	Stercorarius_longicaudus	Charadriiformes	288.5	Palma RL 2000. The species of Saemundssonia (Insecta: Phthiraptera: Philopteridae) from skuas (Aves: Stercorariidae). New Zealand Journal of Zoology 27: 121-128.
1400	Sae_sae_lari1	1760	2060	3	BAAAAABAAABBPA	Larus_hyperboreus	Charadriiformes	1412.5	Clay T & Hopkins GHE 1954. The early literature on Mallophaga: Part III. Bull. Brit. Mus. (Nat. Hist.) Ent. 3(6): 223-266.
1401	Sae_sae_lari2	1650	1900	3	BAAAAABAAABBPB	Larus_audouinii	Charadriiformes	535	Lafuente M, Roca V, Martín-Mateo P, Carbonell E & Estrada A 2000. Lice and ticks parsitizing Audouin's Gull Larus audounii Payraudeau, 1826 (Aves, Laridae) in the Chafarinas Islands (W Mediterranean). Miscellánia Zoológica, 23, 93-102.
1402	Sae_sae_laticaudata	1880	2180	3	BAAAAABAAABBQ	Sterna_sandvicensis	Charadriiformes	208	Clay T 1949. Species of the genus Saemundssonia (Mallophaga) from the Sterninae. American Museum Novitates, 1409, 1-25.
1403	Sae_sae_limosae	1570	1970	3	BAAAAABAAABBR	Limosa_lapponica	Charadriiformes	292.5	Timmermann G 1951. Investigations on some ischnoceran bird lice (genus Saemundssonia) parasitic on waders. Annals and Magazine of Natural History (Series 12) 4:390-401.
1404	Sae_sae_lobaticeps	1450	1860	3	BAAAAABAAABBS	Chlidonias_niger	Charadriiformes	65.3	Clay T 1949. Species of the genus Saemundssonia (Mallophaga) from the Sterninae. American Museum Novitates, 1409, 1-25.
1405	Sae_sae_melanocephalus	1470	1810	3	BAAAAABAAABBT	Sterna_albifrons	Charadriiformes	57	Clay T 1949. Species of the genus Saemundssonia (Mallophaga) from the Sterninae. American Museum Novitates, 1409, 1-25.
1406	Sae_sae_merguli	1335	1675	3	BAAAAABAAABBU	Alle_alle	Charadriiformes	175.5	Price RD, Palma RL & Clayton DH 2003. Taxonomic review of the genus Saemundssonia Timmerman (Phthiraptera: Philopteridae) from the Alcidae (Aves: Charadriiformes), with descripton of a new species and new host-louse records. Proceedings of the Entomological Society of Washington. 105:915-924.
1407	Sae_sae_montereyi	1450	1820	3	BAAAAABAAABBV	Synthliboramphus_antiquus	Charadriiformes	207	Price RD, Palma RL & Clayton DH 2003. Taxonomic review of the genus Saemundssonia Timmerman (Phthiraptera: Philopteridae) from the Alcidae (Aves: Charadriiformes), with descripton of a new species and new host-louse records. Proceedings of the Entomological Society of Washington. 105:915-924.
1408	Sae_sae_parvigenitalis	1320	1660	3	BAAAAABAAABBW	Sterna_forsteri	Charadriiformes	149	Ward RA 1955. Biting lice of the genus Saemundssonia (Mallophaga: Philopteridae) occuring on terns. Proceedings of the United States National Museum, 105, 83-100.
1409	Sae_sae_platygaster	1650	1960	3	BAAAAABAAABBXA	Xenus_cinereus	Charadriiformes	78.8	Timmermann G 1969. Gruppen-Revisionen bei Mallophaga. VIII. Die Formenkreise Saemundssonia scolopacis-phaeopodis (Schrank), 1803, Saemundssonia platygaster (Denny), 1842 und Saemundssonia africana Timmermann, 1951. Zoologischer Anzeiger, 183, 225-256.
1410	Sae_sae_platygaster_ashi	1700	1950	3	BAAAAABAAABBXB	Philomachus_pugnax	Charadriiformes	136	Timmermann G 1969. Gruppen-Revisionen bei Mallophaga. VIII. Die Formenkreise Saemundssonia scolopacis-phaeopodis (Schrank), 1803, Saemundssonia platygaster (Denny), 1842 und Saemundssonia africana Timmermann, 1951. Zoologischer Anzeiger, 183, 225-256.
1411	Sae_sae_platygaster_balati	1650	2000	3	BAAAAABAAABBXC	Charadrius_bicinctus	Charadriiformes	59.4	Timmermann G 1969. Gruppen-Revisionen bei Mallophaga. VIII. Die Formenkreise Saemundssonia scolopacis-phaeopodis (Schrank), 1803, Saemundssonia platygaster (Denny), 1842 und Saemundssonia africana Timmermann, 1951. Zoologischer Anzeiger, 183, 225-256.
1413	Sae_sae_platygaster_frater1	1610	1870	3	BAAAAABAAABBXEA	Actitis_hypoleucos	Charadriiformes	48	Timmermann G 1969. Gruppen-Revisionen bei Mallophaga. VIII. Die Formenkreise Saemundssonia scolopacis-phaeopodis (Schrank), 1803, Saemundssonia platygaster (Denny), 1842 und Saemundssonia africana Timmermann, 1951. Zoologischer Anzeiger, 183, 225-256.
1415	Sae_sae_platygaster_islandica	1680	2140	3	BAAAAABAAABBXF	Calidris_canutus	Charadriiformes	148	Timmermann G 1969. Gruppen-Revisionen bei Mallophaga. VIII. Die Formenkreise Saemundssonia scolopacis-phaeopodis (Schrank), 1803, Saemundssonia platygaster (Denny), 1842 und Saemundssonia africana Timmermann, 1951. Zoologischer Anzeiger, 183, 225-256.
1416	Sae_sae_platygaster_jadwigae	1580	1870	3	BAAAAABAAABBXG	Calidris_alba	Charadriiformes	57	Timmermann G 1969. Gruppen-Revisionen bei Mallophaga. VIII. Die Formenkreise Saemundssonia scolopacis-phaeopodis (Schrank), 1803, Saemundssonia platygaster (Denny), 1842 und Saemundssonia africana Timmermann, 1951. Zoologischer Anzeiger, 183, 225-256.
1417	Sae_sae_platygaster_mollis	1800	2080	3	BAAAAABAAABBXH	Tringa_totanus	Charadriiformes	129	Timmermann G 1969. Gruppen-Revisionen bei Mallophaga. VIII. Die Formenkreise Saemundssonia scolopacis-phaeopodis (Schrank), 1803, Saemundssonia platygaster (Denny), 1842 und Saemundssonia africana Timmermann, 1951. Zoologischer Anzeiger, 183, 225-256.
1419	Sae_sae_platygaster_nitzschi2	1690	2130	3	BAAAAABAAABBXIB	Tringa_nebularia	Charadriiformes	187	Timmermann G 1969. Gruppen-Revisionen bei Mallophaga. VIII. Die Formenkreise Saemundssonia scolopacis-phaeopodis (Schrank), 1803, Saemundssonia platygaster (Denny), 1842 und Saemundssonia africana Timmermann, 1951. Zoologischer Anzeiger, 183, 225-256.
1420	Sae_sae_platygaster_nitzschi3	1650	2170	3	BAAAAABAAABBXIC	Tringa_flavipes	Charadriiformes	77.5	Timmermann G 1969. Gruppen-Revisionen bei Mallophaga. VIII. Die Formenkreise Saemundssonia scolopacis-phaeopodis (Schrank), 1803, Saemundssonia platygaster (Denny), 1842 und Saemundssonia africana Timmermann, 1951. Zoologischer Anzeiger, 183, 225-256.
1421	Sae_sae_platygaster_nitzschi4	1730	2180	3	BAAAAABAAABBXID	Tringa_melanoleuca	Charadriiformes	171	Timmermann G 1969. Gruppen-Revisionen bei Mallophaga. VIII. Die Formenkreise Saemundssonia scolopacis-phaeopodis (Schrank), 1803, Saemundssonia platygaster (Denny), 1842 und Saemundssonia africana Timmermann, 1951. Zoologischer Anzeiger, 183, 225-256.
1422	Sae_sae_platygaster_pastoris1	1420	1960	3	BAAAAABAAABBXJA	Charadrius_pecuarius	Charadriiformes	34	Timmermann G 1969. Gruppen-Revisionen bei Mallophaga. VIII. Die Formenkreise Saemundssonia scolopacis-phaeopodis (Schrank), 1803, Saemundssonia platygaster (Denny), 1842 und Saemundssonia africana Timmermann, 1951. Zoologischer Anzeiger, 183, 225-256.
1423	Sae_sae_platygaster_pastoris2	1490	1990	3	BAAAAABAAABBXJB	Charadrius_alexandrinus	Charadriiformes	42.3	Timmermann G 1969. Gruppen-Revisionen bei Mallophaga. VIII. Die Formenkreise Saemundssonia scolopacis-phaeopodis (Schrank), 1803, Saemundssonia platygaster (Denny), 1842 und Saemundssonia africana Timmermann, 1951. Zoologischer Anzeiger, 183, 225-256.
1424	Sae_sae_platygaster_pastoris4	1460	1840	3	BAAAAABAAABBXJC	Charadrius_tricollaris	Charadriiformes	31.2	Timmermann G 1969. Gruppen-Revisionen bei Mallophaga. VIII. Die Formenkreise Saemundssonia scolopacis-phaeopodis (Schrank), 1803, Saemundssonia platygaster (Denny), 1842 und Saemundssonia africana Timmermann, 1951. Zoologischer Anzeiger, 183, 225-256.
1425	Sae_sae_platygaster_platygaster	1570	2030	3	BAAAAABAAABBXK	Charadrius_hiaticula	Charadriiformes	64.1	Timmermann G 1969. Gruppen-Revisionen bei Mallophaga. VIII. Die Formenkreise Saemundssonia scolopacis-phaeopodis (Schrank), 1803, Saemundssonia platygaster (Denny), 1842 und Saemundssonia africana Timmermann, 1951. Zoologischer Anzeiger, 183, 225-256.
1426	Sae_sae_platygaster_semivittata	1730	2020	3	BAAAAABAAABBXL	Eudromias_morinellus	Charadriiformes	108.5	Timmermann G 1969. Gruppen-Revisionen bei Mallophaga. VIII. Die Formenkreise Saemundssonia scolopacis-phaeopodis (Schrank), 1803, Saemundssonia platygaster (Denny), 1842 und Saemundssonia africana Timmermann, 1951. Zoologischer Anzeiger, 183, 225-256.
1427	Sae_sae_platygaster_stenrami	1680	2150	3	BAAAAABAAABBXM	Arenaria_interpres	Charadriiformes	136	Timmermann G 1969. Gruppen-Revisionen bei Mallophaga. VIII. Die Formenkreise Saemundssonia scolopacis-phaeopodis (Schrank), 1803, Saemundssonia platygaster (Denny), 1842 und Saemundssonia africana Timmermann, 1951. Zoologischer Anzeiger, 183, 225-256.
1428	Sae_sae_platygaster_temporalis1	1910	2250	3	BAAAAABAAABBXNA	Vanellus_vanellus	Charadriiformes	218.5	Rodríguez Caaberio F, Jiménez González A & Castellanos Ruiz E 1981. Estudos de los malofagus parasitos de Vanellus vanellus (Linn.). Revista Ibérica de Parasitología, 41, 381-390.
1429	Sae_sae_platygaster_temporalis2	1930	2350	3	BAAAAABAAABBXNB	Vanellus_armatus	Charadriiformes	156	Timmermann G 1969. Gruppen-Revisionen bei Mallophaga. VIII. Die Formenkreise Saemundssonia scolopacis-phaeopodis (Schrank), 1803, Saemundssonia platygaster (Denny), 1842 und Saemundssonia africana Timmermann, 1951. Zoologischer Anzeiger, 183, 225-256.
1430	Sae_sae_platygaster_temporalis3	1550	2070	3	BAAAAABAAABBXNC	Vanellus_gregarius	Charadriiformes	226	Timmermann G 1969. Gruppen-Revisionen bei Mallophaga. VIII. Die Formenkreise Saemundssonia scolopacis-phaeopodis (Schrank), 1803, Saemundssonia platygaster (Denny), 1842 und Saemundssonia africana Timmermann, 1951. Zoologischer Anzeiger, 183, 225-256.
1431	Sae_sae_platygaster_theresae	1630	1960	3	BAAAAABAAABBXO	Jacana_spinosa	Charadriiformes	95.5	Timmermann G 1969. Gruppen-Revisionen bei Mallophaga. VIII. Die Formenkreise Saemundssonia scolopacis-phaeopodis (Schrank), 1803, Saemundssonia platygaster (Denny), 1842 und Saemundssonia africana Timmermann, 1951. Zoologischer Anzeiger, 183, 225-256.
1432	Sae_sae_sco_humeralis1	2120	2500	3	BAAAAABAAABBYAA	Numenius_arquata	Charadriiformes	805.5	Timmermann G 1969. Gruppen-Revisionen bei Mallophaga. VIII. Die Formenkreise Saemundssonia scolopacis-phaeopodis (Schrank), 1803, Saemundssonia platygaster (Denny), 1842 und Saemundssonia africana Timmermann, 1951. Zoologischer Anzeiger, 183, 225-256.
1433	Sae_sae_sco_humeralis2	2030	2350	3	BAAAAABAAABBYAB	Numenius_madagascariensis	Charadriiformes	792	Timmermann G 1969. Gruppen-Revisionen bei Mallophaga. VIII. Die Formenkreise Saemundssonia scolopacis-phaeopodis (Schrank), 1803, Saemundssonia platygaster (Denny), 1842 und Saemundssonia africana Timmermann, 1951. Zoologischer Anzeiger, 183, 225-256.
1434	Sae_sae_sco_humeralis3	2070	2420	3	BAAAAABAAABBYAC	Numenius_americanus	Charadriiformes	586.5	Timmermann G 1969. Gruppen-Revisionen bei Mallophaga. VIII. Die Formenkreise Saemundssonia scolopacis-phaeopodis (Schrank), 1803, Saemundssonia platygaster (Denny), 1842 und Saemundssonia africana Timmermann, 1951. Zoologischer Anzeiger, 183, 225-256.
1435	Sae_sae_sco_nearctica	1490	1740	3	BAAAAABAAABBYB	Bartramia_longicauda	Charadriiformes	159	Timmermann G 1969. Gruppen-Revisionen bei Mallophaga. VIII. Die Formenkreise Saemundssonia scolopacis-phaeopodis (Schrank), 1803, Saemundssonia platygaster (Denny), 1842 und Saemundssonia africana Timmermann, 1951. Zoologischer Anzeiger, 183, 225-256.
1436	Sae_sae_sco_scolopacisphaeopodis	1900	2290	3	BAAAAABAAABBYC	Numenius_phaeopus	Charadriiformes	379.5	Clay T & Hopkins GHE 1960. The early literature on Mallophaga: Part IV. Bull. Brit. Mus. (Nat. Hist.) Ent. 9(1): 1-61.
1437	Sae_sae_snyderi	1720	2060	3	BAAAAABAAABBZ	Sterna_lunata	Charadriiformes	146	Ward RA 1955. Biting lice of the genus Saemundssonia (Mallophaga: Philopteridae) occuring on terns. Proceedings of the United States National Museum, 105, 83-100.
1438	Sae_sae_sternae	1539	1943	3	BAAAAABAAABBเธฃ๏	Sterna_hirundo	Charadriiformes	120	Clay T 1949. Species of the genus Saemundssonia (Mallophaga) from the Sterninae. American Museum Novitates, 1409, 1-25.; Gonzalez-Acuna D, Fischer C, Palma R, Moreno L, Barrientos C, Munoz L, Ardiles K, Cicchino A 2006. Piojos (Phthiraptera: Insecta) de aves de la familia Laridae (Aves: Charadriiformes) en Chile. Parasitologia Latinoamericana, 61, 188-191.
1439	Sae_sae_thompsoni	1910	2300	3	BAAAAABAAABBเธฃ๏	Limosa_limosa	Charadriiformes	291	Timmermann G 1951. Investigations on some ischnoceran bird lice (genus Saemundssonia) parasitic on waders. Annals and Magazine of Natural History (Series 12) 4:390-401.
1440	Sae_sae_tringae	1470	1670	3	BAAAAABAAABBเธฃ๏	Calidris_maritima	Charadriiformes	67.6	Clay T & Hopkins GHE 1954. The early literature on Mallophaga: Part III. Bull. Brit. Mus. (Nat. Hist.) Ent. 3(6): 223-266.
1441	Sae_sae_wumisuzumae	1570	1805	3	BAAAAABAAABBเธฃโ€	Aethia_cristatella	Charadriiformes	259.5	Price RD, Palma RL & Clayton DH 2003. Taxonomic review of the genus Saemundssonia Timmerman (Phthiraptera: Philopteridae) from the Alcidae (Aves: Charadriiformes), with descripton of a new species and new host-louse records. Proceedings of the Entomological Society of Washington. 105:915-924.
1442	Splendoroffula_corythaeolae	3640	3590	3	BAABABAAABA	Corythaeola_cristata	Musophagiformes	965	Clay T & Meinertzhagen R 1941. Mallophaga miscellany - No. 2. Annals and Magazine of Natural History (Series 11), 7, 329-346.
1448	Strigiphilus_acadicus	1840	2070	3	BAAAAABAABAAABA	Aegolius_acadicus	Strigiformes	104.2	Emerson KC & Price RD 1973. A new species of Strigiphilus from the saw-whet owl, Aegolius acadicus. Proceedings of the Entomological Society of Washington, 75, 45-48.
1449	Strigiphilus_aitkeni	2050	2510	3	BAAAAABAABAAABB	Tyto_alba	Strigiformes	350	Clay T 1966. The species of Strigiphilus (Mallophaga: Philopteridae) parasitic on the barn owls Tyto (Tytonidae). Journal of the Entomological Society of Queensland 5:10-17.
1450	Strigiphilus_capensis	2055	2530	3	BAAAAABAABAAABC	Asio_capensis	Strigiformes	334	Clayton DH & Price RD 1984. Taxonomy of the Strigiphilus cursitans group (Ischnocera: Philopteridae), parasites of owls. Annals of the Entomological Society of America 77: 340-363.
1451	Strigiphilus_ceblebrachys	1915	2270	3	BAAAAABAABAAABD	Bubo_scandiaca	Strigiformes	2042.5	Clayton DH & Price RD 1984. Taxonomy of the Strigiphilus cursitans group (Ischnocera: Philopteridae), parasites of owls. Annals of the Entomological Society of America 77: 340-363.
1452	Strigiphilus_cursitans_	1673	2048	3	BAAAAABAABAAABE	Athene_noctua	Strigiformes	164	Clayton DH & Price RD 1984. Taxonomy of the Strigiphilus cursitans group (Ischnocera: Philopteridae), parasites of owls. Annals of the Entomological Society of America 77: 340-363.
1453	Strigiphilus_elutus	2120	2315	3	BAAAAABAABAAABF	Bubo_virginianus	Strigiformes	1354.5	Clayton DH & Price RD 1984. Taxonomy of the Strigiphilus cursitans group (Ischnocera: Philopteridae), parasites of owls. Annals of the Entomological Society of America 77: 340-363.
1454	Strigiphilus_garylarsoni	1775	2010	3	BAAAAABAABAAABG	Otus_leucotis	Strigiformes	204	Clayton DH 1990. Host specificity of Strigiphilus owl lice (Ischnocera: Philopteridae), with the description of new species and host associations. Journal of Medical Entomology 27: 257-265.
1455	Strigiphilus_heterogenitalis	1470	1810	3	BAAAAABAABAAABH	Otus_bakkamoena	Strigiformes	125	Emerson KC & Elbel RE 1957. New species and records of Strigiphilus (Philopteridae: Mallophaga) from Thailand. Proceedings of the Biological Society of Washington, 70, 195-200.
1456	Strigiphilus_heterurus	1810	1915	3	BAAAAABAABAAABI	Pseudoscops_clamator	Strigiformes	445	Clayton DH & Price RD 1984. Taxonomy of the Strigiphilus cursitans group (Ischnocera: Philopteridae), parasites of owls. Annals of the Entomological Society of America 77: 340-363.
1457	Strigiphilus_ketupae	2160	2340	3	BAAAAABAABAAABJ	Ketupa_zeylonensis	Strigiformes	1105	Emerson KC & Elbel RE 1957. New species and records of Strigiphilus (Philopteridae: Mallophaga) from Thailand. Proceedings of the Biological Society of Washington, 70, 195-200.
1458	Strigiphilus_lophostrix	1690	1800	3	BAAAAABAABAAABK	Lophostrix_cristata	Strigiformes	544	Clayton DH & Price RD 1984. Taxonomy of the Strigiphilus cursitans group (Ischnocera: Philopteridae), parasites of owls. Annals of the Entomological Society of America 77: 340-363.
1459	Strigiphilus_macrogenitalis	1760	2300	3	BAAAAABAABAAABL	Glaucidium_cuculoides	Strigiformes	198.5	Emerson KC & Elbel RE 1957. New species and records of Strigiphilus (Philopteridae: Mallophaga) from Thailand. Proceedings of the Biological Society of Washington, 70, 195-200.
1460	Strigiphilus_microgenitalis	1523	1720	3	BAAAAABAABAAABM	Glaucidium_brasilianum	Strigiformes	70.8	Clayton DH & Price RD 1984. Taxonomy of the Strigiphilus cursitans group (Ischnocera: Philopteridae), parasites of owls. Annals of the Entomological Society of America 77: 340-363.
1462	Strigiphilus_rostratus	1860	2350	3	BAAAAABAABAAABO	Tyto_alba	Strigiformes	350	Clay T 1966. The species of Strigiphilus (Mallophaga: Philopteridae) parasitic on the barn owls Tyto (Tytonidae). Journal of the Entomological Society of Queensland 5:10-17.
1464	Strigiphilus_siamensis	1720	2160	3	BAAAAABAABAAABQ	Glaucidium_brodiei	Strigiformes	57.8	Emerson KC & Elbel RE 1957. New species and records of Strigiphilus (Philopteridae: Mallophaga) from Thailand. Proceedings of the Biological Society of Washington, 70, 195-200.
1465	Strigiphilus_speotyti	1805	2080	3	BAAAAABAABAAABR	Athene_cunicularia	Strigiformes	151	Clayton DH & Price RD 1984. Taxonomy of the Strigiphilus cursitans group (Ischnocera: Philopteridae), parasites of owls. Annals of the Entomological Society of America 77: 340-363.
1466	Strigiphilus_splendens	1558	1769	3	BAAAAABAABAAABS	Glaucidium_passerinum	Strigiformes	58.5	Mey E 1995. Wiederbeschreibung des Sperlingskauz-Federlings Strigiphilus splendens (Insecta, Phthiraptera, Ischnocera) und parasitophyletische Anmerkungen über die Eulen (Strigiformes). Anz Ver Thüring Ornithol 2, 193-195.
1467	Strigiphilus_strigis	2075	2395	3	BAAAAABAABAAABT	Bubo_bubo	Strigiformes	2686	Blagoveshtchensky DI 1951. Mallophaga Tadzykistana. Parazitologiceskij Sbornik (Moscow and Leningrad), 13, 272-327.
1468	Strigiphilus_syrnii1	1880	2150	3	BAAAAABAABAAABUA	Bubo_virginianus	Strigiformes	1354.5	Emerson KC 1961. Three new species of Mallophaga from the great horned owl. Proceedings of the Biological Society of Washington. 74:187-192.
1469	Strigiphilus_syrnii2	1800	2215	3	BAAAAABAABAAABUB	Strix_nebulosa	Strigiformes	1078.5	Clayton DH & Price RD 1984. Taxonomy of the Strigiphilus cursitans group (Ischnocera: Philopteridae), parasites of owls. Annals of the Entomological Society of America 77: 340-363.
1470	Strongylocotes_columbianus	2840	3110	3	BAABAABBABA	Crypturellus_erythropus	Tinamiformes	485	Carriker MA 1953. Studies in Neotropical Mallophaga. XII Part 2. Lice of the tinamous. Revista Brasileira de Biologia 13(4):325-346.
1471	Strongylocotes_cordiceps	3240	3590	3	BAABAABBABB	Tinamus_major	Tinamiformes	1028.5	Carriker MA 1953. Studies in Neotropical Mallophaga. XII Part 2. Lice of the tinamous. Revista Brasileira de Biologia 13(4):325-346.
1472	Strongylocotes_idoneus	3140	3300	3	BAABAABBABC	Crypturellus_erythropus	Tinamiformes	485	Carriker MA 1953. Studies in Neotropical Mallophaga. XII Part 2. Lice of the tinamous. Revista Brasileira de Biologia 13(4):325-346.
1474	Strongylocotes_subconiceps	2800	2720	3	BAABAABBABE	Crypturellus_soui	Tinamiformes	217	Carriker MA 1953. Studies in Neotropical Mallophaga. XII Part 2. Lice of the tinamous. Revista Brasileira de Biologia 13(4):325-346.
1476	Strongylocotes_veriegatus	2630	2980	3	BAABAABBABG	Crypturellus_variegatus	Tinamiformes	378	Carriker MA 1953. Studies in Neotropical Mallophaga. XII Part 2. Lice of the tinamous. Revista Brasileira de Biologia 13(4):325-346.
1477	Struthiolipeurus_andinus	2460	2925	3	BBAA	Rhea_pennata	Rheiformes	23900	Carriker MA 1945. Neotropical mallophaga miscellany. No. 1 New species of Struthiolipeurus, Multicola, Microtenia and Pseudocophorus. Boletin de Entomologia Venezolana, 4, 165-189.; Mey E 1998. Zur Taxonomie, Lebensweise und parasitophyletischen Evidenz der Federlingsgattung Struthiolipeurus sensu lato (Insecta, Phthiraptera, Ischnocera). Mitt. Mus. Nat.kd. Berl., Zool. Reihe, 74, 65-93.
1478	Struthiolipeurus_nandu	4197	4490	3	BBAB	Rhea_americana	Rheiformes	23000	Mey E 1998. Zur Taxonomie, Lebensweise und parasitophyletischen Evidenz der Federlingsgattung Struthiolipeurus sensu lato (Insecta, Phthiraptera, Ischnocera). Mitt. Mus. Nat.kd. Berl., Zool. Reihe, 74, 65-93.
1479	Struthiolipeurus_renschi	4090	5003	3	BBAC	Rhea_americana	Rheiformes	23000	Mey E 1998. Zur Taxonomie, Lebensweise und parasitophyletischen Evidenz der Federlingsgattung Struthiolipeurus sensu lato (Insecta, Phthiraptera, Ischnocera). Mitt. Mus. Nat.kd. Berl., Zool. Reihe, 74, 65-93.
1480	Struthiolipeurus_stresemanni	2658	3017	3	BBAD	Rhea_americana	Rheiformes	23000	Mey E 1998. Zur Taxonomie, Lebensweise und parasitophyletischen Evidenz der Federlingsgattung Struthiolipeurus sensu lato (Insecta, Phthiraptera, Ischnocera). Mitt. Mus. Nat.kd. Berl., Zool. Reihe, 74, 65-93.; Kéler S 1960. Zur Kenntnis von Mallophagen des Straußes und des Nandu. Zoologischer Anzeiger, 165, 448-462.
1481	Struthiolipeurus_struthionis	3084	3481	3	BBAE	Struthio_camelus	Struthioniformes	111000	Mey E 1998. Zur Taxonomie, Lebensweise und parasitophyletischen Evidenz der Federlingsgattung Struthiolipeurus sensu lato (Insecta, Phthiraptera, Ischnocera). Mitt. Mus. Nat.kd. Berl., Zool. Reihe, 74, 65-93.
1483	Sturnidoecus_caligineus	1490	1830	3	BAAAAABAABAABB	Turdus_grayi	Passeriformes	79.5	Carriker MA 1903. Mallophaga from birds of Costa Rica, Central America. University of Nebraska Studies 3(2):123-197.
1484	Sturnidoecus_carpodaci	1360	1475	3	BAAAAABAABAABC	Carpodacus_erythrinus	Passeriformes	24	Balát F 1981. New Species of Biting Lice (Mallophaga) of the Genera Penenirmus and Rostrinirmus. Folia Parasitologica, 28, 161-168.
1486	Sturnidoecus_orientalis	1350	1840	3	BAAAAABAABAABE	Sturnus_nigricollis	Passeriformes	157	Mey E 1989. Die auf Leucopsar und Gracupica (Sturnidae) parasitierenden Sturnidoecus-Arten (Phthiraptera, Ischnocera). Mitt. Zool. Mus. Berl., 65, Suppl. Ann. Orn. 13, 153-165.
1487	Sturnidoecus_peguensis	1445	1840	3	BAAAAABAABAABF	Leucopsar_rothschildi	Passeriformes	91.3	Mey E 1989. Die auf Leucopsar und Gracupica (Sturnidae) parasitierenden Sturnidoecus-Arten (Phthiraptera, Ischnocera). Mitt. Zool. Mus. Berl., 65, Suppl. Ann. Orn. 13, 153-165.
1489	Sturnidoecus_stresemanni	1285	1790	3	BAAAAABAABAABH	Leucopsar_rothschildi	Passeriformes	91.3	Mey E 1989. Die auf Leucopsar und Gracupica (Sturnidae) parasitierenden Sturnidoecus-Arten (Phthiraptera, Ischnocera). Mitt. Zool. Mus. Berl., 65, Suppl. Ann. Orn. 13, 153-165.
1491	Sturnidoecus_tulackovae	1265	1460	3	BAAAAABAABAABJ	Locustella_fluviatilis	Passeriformes	16.1	Balát F 1981. New Species of Biting Lice (Mallophaga) of the Genera Penenirmus and Rostrinirmus. Folia Parasitologica, 28, 161-168.
1501	Upupicola_upupae	2100	2280	3	BAABABBAB	Upupa_epops	Bucerotiformes	61.4	Clay T & Hopkins GHE 1960. The early literature on Mallophaga: Part IV. Bull. Brit. Mus. (Nat. Hist.) Ent. 9(1): 1-61.
1502	Vernoniella_bergi	1700	2700	3	BAAAAABABA	Guira_guira	Cuculiformes	141	Kellogg VL 1906. Mallophaga from Argentina. Journal of the New York Entomological Society 14(1):45-49.
1503	Vernoniella_biprosapiae	1880	2580	3	BAAAAABABB	Crotophaga_major	Cuculiformes	148.5	Clay T 1962. The identity of Ditopos biprosapiae Carriker (Mallophaga, Insecta). Annals and Magazine of Natural History (Series 13) 5:177-183.
1505	Ricinus_aryyyarcuatus1	2930	4120	4	ABABBBBAA	Tyrannus_vociferans	Passeriformes	45.6	Nelson BC 1972. A revision of the New World species of Ricinus (Mallophaga) occurring on Passeriformes (Aves). University of California Publications in Entomology. 68:1-175.
1506	Ricinus_aryyyarcuatus2	3070	4130	4	ABABBBBAB	Tyrannus_verticalis	Passeriformes	39.6	Nelson BC 1972. A revision of the New World species of Ricinus (Mallophaga) occurring on Passeriformes (Aves). University of California Publications in Entomology. 68:1-175.
1507	Ricinus_aryyyarcuatus3	2900	3840	4	ABABBBBAC	Tyrannus_tyrannus	Passeriformes	37.7	Nelson BC 1972. A revision of the New World species of Ricinus (Mallophaga) occurring on Passeriformes (Aves). University of California Publications in Entomology. 68:1-175.
1508	Ricinus_aryyyarcuatus4	3050	4040	4	ABABBBBAD	Tyrannus_dominicensis	Passeriformes	46.5	Nelson BC 1972. A revision of the New World species of Ricinus (Mallophaga) occurring on Passeriformes (Aves). University of California Publications in Entomology. 68:1-175.
1509	Ricinus_aryyyarcuatus5	3320	4250	4	ABABBBBAE	Pitangus_sulphuratus	Passeriformes	61	Nelson BC 1972. A revision of the New World species of Ricinus (Mallophaga) occurring on Passeriformes (Aves). University of California Publications in Entomology. 68:1-175.
1510	Ricinus_aryyyleptosomus	2670	3450	4	ABABBA	Myiarchus_cinerascens	Passeriformes	28.2	Nelson BC 1972. A revision of the New World species of Ricinus (Mallophaga) occurring on Passeriformes (Aves). University of California Publications in Entomology. 68:1-175.
1511	Ricinus_aryyymyiarchi	2800	3540	4	ABABBBA	Myiarchus_crinitus	Passeriformes	32.1	Nelson BC 1972. A revision of the New World species of Ricinus (Mallophaga) occurring on Passeriformes (Aves). University of California Publications in Entomology. 68:1-175.
1512	Ricinus_aryyypessimalis	1970	2490	4	ABAA	Manacus_manacus	Passeriformes	15	Nelson BC 1972. A revision of the New World species of Ricinus (Mallophaga) occurring on Passeriformes (Aves). University of California Publications in Entomology. 68:1-175.
1513	Ricinus_aryyysucinaceus	2500	3190	4	ABABA	Sayornis_saya	Passeriformes	20.9	Nelson BC 1972. A revision of the New World species of Ricinus (Mallophaga) occurring on Passeriformes (Aves). University of California Publications in Entomology. 68:1-175.
1514	Ricinus_diyyyaustralis	3420	4150	4	ABABBBBBBBBBBBBBBBBBAA	Passerina_versicolor	Passeriformes	12.9	Nelson BC 1972. A revision of the New World species of Ricinus (Mallophaga) occurring on Passeriformes (Aves). University of California Publications in Entomology. 68:1-175.
1515	Ricinus_diyyycalcarii	3730	4490	4	ABABBBBBBBBBBBBBBBA	Calcarius_ornatus	Passeriformes	20.3	Nelson BC 1972. A revision of the New World species of Ricinus (Mallophaga) occurring on Passeriformes (Aves). University of California Publications in Entomology. 68:1-175.
1516	Ricinus_diyyycarolynae	3580	4220	4	ABABBBBBBBBBBBBBBBBBBA	Carduelis_psaltria	Passeriformes	9.5	Nelson BC 1972. A revision of the New World species of Ricinus (Mallophaga) occurring on Passeriformes (Aves). University of California Publications in Entomology. 68:1-175.
1517	Ricinus_diyyyivanovi1	3350	4530	4	ABABBBBBBBBBBBBBBBBBABA	Leucosticte_brandti	Passeriformes	30.4	Rheinwald G 1968. Die Mallophagengattung Ricinus De Geer, 1778. Revision der ausseramerikanischen Arten. Mitt. Hamburg Zool. Mus. Inst., 65, 181-326.
1518	Ricinus_diyyyivanovi2	3660	4610	4	ABABBBBBBBBBBBBBBBBBABB	Leucosticte_tephrocotis	Passeriformes	46.9	Nelson BC 1972. A revision of the New World species of Ricinus (Mallophaga) occurring on Passeriformes (Aves). University of California Publications in Entomology. 68:1-175.
1519	Ricinus_diyyysubdiffusus	3080	3550	4	ABABBBBBBBBBBBBBBBBBBB	Spizella_passerina	Passeriformes	12.2	Nelson BC 1972. A revision of the New World species of Ricinus (Mallophaga) occurring on Passeriformes (Aves). University of California Publications in Entomology. 68:1-175.
1520	Ricinus_diyyythoracicus_	3783	4573	4	ABABBBBBBBBBBBBBBBBA	Plectrophenax_nivalis	Passeriformes	42.2	Rheinwald G 1968. Die Mallophagengattung Ricinus De Geer, 1778. Revision der usseramerikanischen Arten. Mitt. Hamburg Zool. Mus. Inst., 65, 181-326.; Nelson BC 1972. A revision of the New World species of Ricinus (Mallophaga) occurring on Passeriformes (Aves). University of California Publications in Entomology. 68: 1-175.
1521	Ricinus_doyyyclayae	3790	4700	4	ABABBBBBBBBBBABBBBBBA	Cicinnurus_magnificus	Passeriformes	96.5	Rheinwald G 1968. Die Mallophagengattung Ricinus De Geer, 1778. Revision der ausseramerikanischen Arten. Mitt. Hamburg Zool. Mus. Inst., 65, 181-326.
1522	Ricinus_doyyydolichocephalus1	3465	4635	4	ABABBBBBBBBBBABBBBAA	Oriolus_oriolus	Passeriformes	79	Rheinwald G 1968. Die Mallophagengattung Ricinus De Geer, 1778. Revision der ausseramerikanischen Arten. Mitt. Hamburg Zool. Mus. Inst., 65, 181-326.
1523	Ricinus_doyyydolichocephalus2	3680	4860	4	ABABBBBBBBBBBABBBBAB	Oriolus_chinensis	Passeriformes	82.6	Rheinwald G 1968. Die Mallophagengattung Ricinus De Geer, 1778. Revision der ausseramerikanischen Arten. Mitt. Hamburg Zool. Mus. Inst., 65, 181-326.
1524	Ricinus_doyyydolichocephalus3	3640	4780	4	ABABBBBBBBBBBABBBBAC	Oriolus_auratus	Passeriformes	66.2	Tenderio J 1994. Quelques remarques complémentaires sur le genre Ricinus De Geer, 1778. (Phthiraptera, Mallophaga, Ricinidae). Garcia de Orta, Sér. Zool. Lisboa, 20, 131-136.
1525	Ricinus_doyyygutheili	3250	4125	4	ABABBBBBBBBBBABBBBAD	Phylidonyris_novaehollandiae	Passeriformes	20.3	Mey E 2007. Ricinus gutheili nov. spec. und weitere neue australische und neuguineische Ricinus-arten (Insecta, Phthiraptera, Amblycera) aus dem Naturhistorischen Museum in Rudolstadt (Thüringen). Rudolstädter Naturhistorische Schriften, 14, 27-42.
1526	Ricinus_doyyyjimenezi1	2840	3340	4	ABABBBBBBBBBBABBBBCA	Glaucis_hirsutus	Apodiformes	7	Carriker MA 196!!! On some mallophaga from Trinidad, W.I. and British Guiana in the collections of the British Museum (Natural History). !!!
1527	Ricinus_doyyyjimenezi2	2360	2570	4	ABABBBBBBBBBBABBBBCB	Selasphorus_flammula	Apodiformes	2.8	Carriker MA 1960. Studies in neotropical Mallophaga, XVII: a new family (Trochiliphagidae) and a new genus of the lice of hummingbirds. Proceedings of the United States National Museum 112(3438):307-342.
1528	Ricinus_doyyymugimaki1	2900	3470	4	ABABBBBBBBBBBABBBBBAA	Ficedula_mugimaki	Passeriformes	11.7	Rheinwald G 1968. Die Mallophagengattung Ricinus De Geer, 1778. Revision der ausseramerikanischen Arten. Mitt. Hamburg Zool. Mus. Inst., 65, 181-326.
1529	Ricinus_doyyymugimaki2	2980	3620	4	ABABBBBBBBBBBABBBBBAB	Batis_molitor	Passeriformes	11.7	Rheinwald G 1968. Die Mallophagengattung Ricinus De Geer, 1778. Revision der ausseramerikanischen Arten. Mitt. Hamburg Zool. Mus. Inst., 65, 181-326.
1530	Ricinus_doyyymugimaki3	3120	3840	4	ABABBBBBBBBBBABBBBBAC	Rhipidura_cyaniceps	Passeriformes	13.6	Rheinwald G 1968. Die Mallophagengattung Ricinus De Geer, 1778. Revision der ausseramerikanischen Arten. Mitt. Hamburg Zool. Mus. Inst., 65, 181-326.
1531	Ricinus_doyyymugimaki4	2480	2880	4	ABABBBBBBBBBBABBBBBAD	Melanocharis_nigra	Passeriformes	14.2	Rheinwald G 1968. Die Mallophagengattung Ricinus De Geer, 1778. Revision der ausseramerikanischen Arten. Mitt. Hamburg Zool. Mus. Inst., 65, 181-326.
1532	Ricinus_doyyymugimaki5	3210	4010	4	ABABBBBBBBBBBABBBBBAE	Cossypha_heuglini	Passeriformes	34.9	Rheinwald G 1968. Die Mallophagengattung Ricinus De Geer, 1778. Revision der ausseramerikanischen Arten. Mitt. Hamburg Zool. Mus. Inst., 65, 181-326.
1533	Ricinus_doyyytimmermanni	2940	3460	4	ABABBBBBBBBBBABBBBBBB	Nectarinia_reichenowi	Passeriformes	14.7	Rheinwald G 1968. Die Mallophagengattung Ricinus De Geer, 1778. Revision der ausseramerikanischen Arten. Mitt. Hamburg Zool. Mus. Inst., 65, 181-326.
1534	Ricinus_fryyyelongatus1	3340	4610	4	ABABBBBBABA	Turdus_merula	Passeriformes	113	Rheinwald G 1968. Die Mallophagengattung Ricinus De Geer, 1778. Revision der ausseramerikanischen Arten. Mitt. Hamburg Zool. Mus. Inst., 65, 181-326.
1535	Ricinus_fryyyelongatus2	3433	4640	4	ABABBBBBABB	Turdus_viscivorus	Passeriformes	117.5	Rheinwald G 1968. Die Mallophagengattung Ricinus De Geer, 1778. Revision der ausseramerikanischen Arten. Mitt. Hamburg Zool. Mus. Inst., 65, 181-326.; Clay T & Hopkins GHE 1960. The early literature on Mallophaga: Part IV. Bull. Brit. Mus. (Nat. Hist.) Ent. 9(1): 1-61.
1536	Ricinus_fryyyelongatus3	3360	4780	4	ABABBBBBABC	Turdus_migratorius	Passeriformes	78.5	Rheinwald G 1968. Die Mallophagengattung Ricinus De Geer, 1778. Revision der ausseramerikanischen Arten. Mitt. Hamburg Zool. Mus. Inst., 65, 181-326.
1537	Ricinus_fryyyelongatus4	3400	4700	4	ABABBBBBABD	Turdus_philomelos	Passeriformes	67.8	Rheinwald G 1968. Die Mallophagengattung Ricinus De Geer, 1778. Revision der ausseramerikanischen Arten. Mitt. Hamburg Zool. Mus. Inst., 65, 181-326.
1538	Ricinus_fryyyelongatus5	3122	4049	4	ABABBBBBABE	Bombycilla_garrulus	Passeriformes	56.4	Rheinwald G 1968. Die Mallophagengattung Ricinus De Geer, 1778. Revision der ausseramerikanischen Arten. Mitt. Hamburg Zool. Mus. Inst., 65, 181-326.; Lunkaschu MI 1971. The louse fauna of wild terrestrial birds of Moldavia and Sothern 'oblastej' of Unkraine. Parasites of 'zsivotnih i rastenij', 6, 71-93. !!!
1539	Ricinus_fryyyfringillae1	2265	3005	4	ABABBBBBAAAA	Fringilla_coelebs	Passeriformes	21.4	Rheinwald G 1968. Die Mallophagengattung Ricinus De Geer, 1778. Revision der ausseramerikanischen Arten. Mitt. Hamburg Zool. Mus. Inst., 65, 181-326.
1540	Ricinus_fryyyfringillae10	2535	3420	4	ABABBBBBAAAB	Anthus_pratensis	Passeriformes	18.4	Rheinwald G 1968. Die Mallophagengattung Ricinus De Geer, 1778. Revision der ausseramerikanischen Arten. Mitt. Hamburg Zool. Mus. Inst., 65, 181-326.
1541	Ricinus_fryyyfringillae11	2280	3020	4	ABABBBBBAAAC	Emberiza_rustica	Passeriformes	20.6	Rheinwald G 1968. Die Mallophagengattung Ricinus De Geer, 1778. Revision der ausseramerikanischen Arten. Mitt. Hamburg Zool. Mus. Inst., 65, 181-326.
1542	Ricinus_fryyyfringillae12	2490	3340	4	ABABBBBBAAAD	Emberiza_cia	Passeriformes	23.5	Rheinwald G 1968. Die Mallophagengattung Ricinus De Geer, 1778. Revision der ausseramerikanischen Arten. Mitt. Hamburg Zool. Mus. Inst., 65, 181-326.
1543	Ricinus_fryyyfringillae13	2540	3180	4	ABABBBBBAAAE	Amphispiza_bilineata	Passeriformes	13.5	Rheinwald G 1968. Die Mallophagengattung Ricinus De Geer, 1778. Revision der ausseramerikanischen Arten. Mitt. Hamburg Zool. Mus. Inst., 65, 181-326.
1544	Ricinus_fryyyfringillae14	2420	3145	4	ABABBBBBAAAF	Junco_hyemalis	Passeriformes	18.6	Rheinwald G 1968. Die Mallophagengattung Ricinus De Geer, 1778. Revision der ausseramerikanischen Arten. Mitt. Hamburg Zool. Mus. Inst., 65, 181-326.
1545	Ricinus_fryyyfringillae2	2260	3080	4	ABABBBBBAAAG	Carduelis_flammea	Passeriformes	13	Rheinwald G 1968. Die Mallophagengattung Ricinus De Geer, 1778. Revision der ausseramerikanischen Arten. Mitt. Hamburg Zool. Mus. Inst., 65, 181-326.
1546	Ricinus_fryyyfringillae3	2582	3481	4	ABABBBBBAAAH	Emberiza_citrinella	Passeriformes	29.7	Rheinwald G 1968. Die Mallophagengattung Ricinus De Geer, 1778. Revision der ausseramerikanischen Arten. Mitt. Hamburg Zool. Mus. Inst., 65, 181-326.; Lunkaschu MI 1971. The louse fauna of wild terrestrial birds of Moldavia and Sothern 'oblastej' of Unkraine. Parasites of 'zsivotnih i rastenij', 6, 71-93. !!!
1547	Ricinus_fryyyfringillae4	2370	3140	4	ABABBBBBAAAI	Emberiza_schoeniclus	Passeriformes	18.5	Rheinwald G 1968. Die Mallophagengattung Ricinus De Geer, 1778. Revision der ausseramerikanischen Arten. Mitt. Hamburg Zool. Mus. Inst., 65, 181-326.
1548	Ricinus_fryyyfringillae5	2860	3930	4	ABABBBBBAAAJ	Prunella_collaris	Passeriformes	43.5	Rheinwald G 1968. Die Mallophagengattung Ricinus De Geer, 1778. Revision der ausseramerikanischen Arten. Mitt. Hamburg Zool. Mus. Inst., 65, 181-326.
1549	Ricinus_fryyyfringillae6	2700	3680	4	ABABBBBBAAAK	Prunella_strophiata	Passeriformes	18.2	Rheinwald G 1968. Die Mallophagengattung Ricinus De Geer, 1778. Revision der ausseramerikanischen Arten. Mitt. Hamburg Zool. Mus. Inst., 65, 181-326.
1550	Ricinus_fryyyfringillae7	2450	3240	4	ABABBBBBAAAL	Parus_ater	Passeriformes	9.2	Rheinwald G 1968. Die Mallophagengattung Ricinus De Geer, 1778. Revision der ausseramerikanischen Arten. Mitt. Hamburg Zool. Mus. Inst., 65, 181-326.
1551	Ricinus_fryyyfringillae8	2325	3045	4	ABABBBBBAAAM	Emberiza_aureola	Passeriformes	19.6	Rheinwald G 1968. Die Mallophagengattung Ricinus De Geer, 1778. Revision der ausseramerikanischen Arten. Mitt. Hamburg Zool. Mus. Inst., 65, 181-326.
1552	Ricinus_fryyyfringillae9yyyjaponicus	2660	3525	4	ABABBBBBAAB	Anthus_spinoletta	Passeriformes	23.9	Rheinwald G 1968. Die Mallophagengattung Ricinus De Geer, 1778. Revision der ausseramerikanischen Arten. Mitt. Hamburg Zool. Mus. Inst., 65, 181-326.; Nelson BC 1972. A revision of the New World species of Ricinus (Mallophaga) occurring on Passeriformes (Aves). University of California Publications in Entomology. 68:1-175.
1554	Ricinus_inyyybutleri	2920	3198	4	ABABBBBBBBBBBBAD	Synallaxis_ruficapilla	Passeriformes	13.8	Oniki Y 2000. Ricinus butleri n. sp. (Insecta, Phthiraptera, Amblycera, Ricinidae) from the rufous-capped spinetail Synallaxis ruficapillata (Aves, passeriformes, Furnariidae). Rudolstadter nat.hist. Schr. 10, 53-58.
1555	Ricinus_inyyyinvadens	2650	3020	4	ABABBBBBBBBBBBAB	Chiroxiphia_lanceolata	Passeriformes	18.5	Nelson BC 1972. A revision of the New World species of Ricinus (Mallophaga) occurring on Passeriformes (Aves). University of California Publications in Entomology. 68:1-175.
1556	Ricinus_inyyyruficapilla	2424	2690	4	ABABBBBBBBBBBBAC	Synallaxis_ruficapilla	Passeriformes	13.8	Oniki Y, Mey E & Willis EO 2004. Ricinus ruficapillus n. sp. (Insecta, Phthiraptera, Amblycera, Ricinidae) - a second Ricinus species on the Rufous-capped Spinetail Synallaxis ruficapilla (Aves, Passeriformes, Furnariidae). Rudolstadter Naturhistorische Schriften, 12, 129-132.
1557	Ricinus_mayyydendroicae1	2930	3190	4	ABABBBBBBBBBBAAA	Dendroica_striata	Passeriformes	11.9	Nelson BC 1972. A revision of the New World species of Ricinus (Mallophaga) occurring on Passeriformes (Aves). University of California Publications in Entomology. 68:1-175.
1558	Ricinus_mayyydendroicae2	2840	3370	4	ABABBBBBBBBBBAAB	Dendroica_pinus	Passeriformes	11.9	Nelson BC 1972. A revision of the New World species of Ricinus (Mallophaga) occurring on Passeriformes (Aves). University of California Publications in Entomology. 68:1-175.
1559	Ricinus_mayyydendroicae3	3080	3370	4	ABABBBBBBBBBBAAC	Dendroica_petechia	Passeriformes	9.5	Nelson BC 1972. A revision of the New World species of Ricinus (Mallophaga) occurring on Passeriformes (Aves). University of California Publications in Entomology. 68:1-175.
1560	Ricinus_mayyydendroicae4	2800	3280	4	ABABBBBBBBBBBAAD	Dendroica_fusca	Passeriformes	9.8	Nelson BC 1972. A revision of the New World species of Ricinus (Mallophaga) occurring on Passeriformes (Aves). University of California Publications in Entomology. 68:1-175.
1561	Ricinus_mayyydendroicae5	2840	3270	4	ABABBBBBBBBBBAAE	Dendroica_discolor	Passeriformes	7.7	Nelson BC 1972. A revision of the New World species of Ricinus (Mallophaga) occurring on Passeriformes (Aves). University of California Publications in Entomology. 68:1-175.
1562	Ricinus_mayyydendroicae6	2800	3130	4	ABABBBBBBBBBBAAF	Dendroica_coronata	Passeriformes	11.8	Nelson BC 1972. A revision of the New World species of Ricinus (Mallophaga) occurring on Passeriformes (Aves). University of California Publications in Entomology. 68:1-175.
1563	Ricinus_mayyyemersoni1	2700	2990	4	ABABBBBBBBBBAA	Wilsonia_canadensis	Passeriformes	10.1	Nelson BC 1972. A revision of the New World species of Ricinus (Mallophaga) occurring on Passeriformes (Aves). University of California Publications in Entomology. 68:1-175.
1564	Ricinus_mayyyemersoni2	2940	3160	4	ABABBBBBBBBBAB	Oporornis_tolmiei	Passeriformes	10.4	Nelson BC 1972. A revision of the New World species of Ricinus (Mallophaga) occurring on Passeriformes (Aves). University of California Publications in Entomology. 68:1-175.
1565	Ricinus_mayyyfrenatus	2760	3210	4	ABABBBBBBBBBBABAA	Regulus_calendula	Passeriformes	6.2	Nelson BC 1972. A revision of the New World species of Ricinus (Mallophaga) occurring on Passeriformes (Aves). University of California Publications in Entomology. 68:1-175.
1566	Ricinus_mayyymarginatus1	4030	5010	4	ABABBBBBBBBBBBBAA	Tyrannus_tyrannus	Passeriformes	37.7	Nelson BC 1972. A revision of the New World species of Ricinus (Mallophaga) occurring on Passeriformes (Aves). University of California Publications in Entomology. 68:1-175.
1567	Ricinus_mayyymarginatus2	4060	5270	4	ABABBBBBBBBBBBBAB	Tyrannus_vociferans	Passeriformes	45.6	Nelson BC 1972. A revision of the New World species of Ricinus (Mallophaga) occurring on Passeriformes (Aves). University of California Publications in Entomology. 68:1-175.
1568	Ricinus_mayyymarginatus3	4000	5040	4	ABABBBBBBBBBBBBAC	Tyrannus_melancholicus	Passeriformes	37.4	Nelson BC 1972. A revision of the New World species of Ricinus (Mallophaga) occurring on Passeriformes (Aves). University of California Publications in Entomology. 68:1-175.
1569	Ricinus_mayyymarginatus4	4160	5140	4	ABABBBBBBBBBBBBAD	Tyrannus_forficatus	Passeriformes	39.3	Nelson BC 1972. A revision of the New World species of Ricinus (Mallophaga) occurring on Passeriformes (Aves). University of California Publications in Entomology. 68:1-175.
1570	Ricinus_mayyymarginatus5	3600	4530	4	ABABBBBBBBBBBBBAE	Pyrocephalus_rubinus	Passeriformes	14.4	Nelson BC 1972. A revision of the New World species of Ricinus (Mallophaga) occurring on Passeriformes (Aves). University of California Publications in Entomology. 68:1-175.
1571	Ricinus_mayyypallens	3030	3550	4	ABABBBBBBBBBBABAB	Protonotaria_citrea	Passeriformes	14.3	Nelson BC 1972. A revision of the New World species of Ricinus (Mallophaga) occurring on Passeriformes (Aves). University of California Publications in Entomology. 68:1-175.
1572	Ricinus_mayyypicturatus	2810	3170	4	ABABBBBBBBBA	Vermivora_celata	Passeriformes	9	Nelson BC 1972. A revision of the New World species of Ricinus (Mallophaga) occurring on Passeriformes (Aves). University of California Publications in Entomology. 68:1-175.
1573	Ricinus_mayyyseiuri	3140	3700	4	ABABBBBBBBBBBABBA	Seiurus_noveboracensis	Passeriformes	16.3	Nelson BC 1972. A revision of the New World species of Ricinus (Mallophaga) occurring on Passeriformes (Aves). University of California Publications in Entomology. 68:1-175.
1574	Ricinus_ruyyybrelihi	3640	4200	4	ABABBBBBBBBBBBAA	Lamprotornis_chloropterus	Passeriformes	73.1	Rheinwald G 1968. Die Mallophagengattung Ricinus De Geer, 1778. Revision der ausseramerikanischen Arten. Mitt. Hamburg Zool. Mus. Inst., 65, 181-326.
1575	Ricinus_ruyyymeinertzhageni1	3860	4373	4	ABABBBBBBBBBBABBBAA	Anthus_novaeseelandiae	Passeriformes	24.2	Rheinwald G 1968. Die Mallophagengattung Ricinus De Geer, 1778. Revision der ausseramerikanischen Arten. Mitt. Hamburg Zool. Mus. Inst., 65, 181-326.
1577	Ricinus_ruyyymeinertzhageni3	3665	4320	4	ABABBBBBBBBBBABBBAC	Anthus_similis	Passeriformes	25.3	Rheinwald G 1968. Die Mallophagengattung Ricinus De Geer, 1778. Revision der ausseramerikanischen Arten. Mitt. Hamburg Zool. Mus. Inst., 65, 181-326.
1578	Ricinus_ruyyyrubeculae1	3550	3970	4	ABABBBBBBBABA	Monticola_solitarius	Passeriformes	57	Rheinwald G 1968. Die Mallophagengattung Ricinus De Geer, 1778. Revision der ausseramerikanischen Arten. Mitt. Hamburg Zool. Mus. Inst., 65, 181-326.
1579	Ricinus_ruyyyrubeculae2	3260	3830	4	ABABBBBBBBABB	Pericrocotus_flammeus	Passeriformes	23.3	Rheinwald G 1968. Die Mallophagengattung Ricinus De Geer, 1778. Revision der ausseramerikanischen Arten. Mitt. Hamburg Zool. Mus. Inst., 65, 181-326.
1580	Ricinus_ruyyyrubeculae3	2495	3035	4	ABABBBBBBBABC	Erithacus_rubecula	Passeriformes	17.7	Rheinwald G 1968. Die Mallophagengattung Ricinus De Geer, 1778. Revision der ausseramerikanischen Arten. Mitt. Hamburg Zool. Mus. Inst., 65, 181-326.
1581	Ricinus_ruyyyrubeculae4	2695	3310	4	ABABBBBBBBABD	Luscinia_svecica	Passeriformes	18.2	Rheinwald G 1968. Die Mallophagengattung Ricinus De Geer, 1778. Revision der ausseramerikanischen Arten. Mitt. Hamburg Zool. Mus. Inst., 65, 181-326.
1582	Ricinus_ruyyyrubeculae5	2629	3155	4	ABABBBBBBBABE	Phoenicurus_ochruros	Passeriformes	16.5	Negru S 1965. Nouvelles donnéees concernant l'espéce Ricinus phoenicuri Negru (Mallophaga). Angewandte Parasitologie, 6, 170-178.
1583	Ricinus_ruyyytugarinovi	2620	3070	4	ABABBBBBBBAA	Clytorhynchus_hamlini	Passeriformes	34.6	Rheinwald G 1968. Die Mallophagengattung Ricinus De Geer, 1778. Revision der ausseramerikanischen Arten. Mitt. Hamburg Zool. Mus. Inst., 65, 181-326.
1584	Ricinus_seyyymaculatus	2620	3240	4	ABABBBBBBBBBBBBBBAA	Erythropygia_leucophrys	Passeriformes	16.5	Rheinwald G 1968. Die Mallophagengattung Ricinus De Geer, 1778. Revision der ausseramerikanischen Arten. Mitt. Hamburg Zool. Mus. Inst., 65, 181-326.
1585	Ricinus_seyyyserratus1	3795	4710	4	ABABBBBBBBBBBBBBBABA	Eremophila_alpestris	Passeriformes	32.2	Rheinwald G 1968. Die Mallophagengattung Ricinus De Geer, 1778. Revision der ausseramerikanischen Arten. Mitt. Hamburg Zool. Mus. Inst., 65, 181-326.; Nelson BC 1972. A revision of the New World species of Ricinus (Mallophaga) occurring on Passeriformes (Aves). University of California Publications in Entomology. 68:1-175.
1586	Ricinus_seyyyserratus2	3600	4510	4	ABABBBBBBBBBBBBBBABB	Calandrella_rufescens	Passeriformes	24.1	Rheinwald G 1968. Die Mallophagengattung Ricinus De Geer, 1778. Revision der ausseramerikanischen Arten. Mitt. Hamburg Zool. Mus. Inst., 65, 181-326.
1587	Ricinus_seyyyserratus3	3310	4140	4	ABABBBBBBBBBBBBBBABC	Emberiza_cia	Passeriformes	23.5	Rheinwald G 1968. Die Mallophagengattung Ricinus De Geer, 1778. Revision der ausseramerikanischen Arten. Mitt. Hamburg Zool. Mus. Inst., 65, 181-326.
1588	Ricinus_seyyyserratus4	3510	4005	4	ABABBBBBBBBBBBBBBABD	Emberiza_striolata	Passeriformes	14.8	Rheinwald G 1968. Die Mallophagengattung Ricinus De Geer, 1778. Revision der ausseramerikanischen Arten. Mitt. Hamburg Zool. Mus. Inst., 65, 181-326.
1589	Ricinus_seyyyserratus5	3180	3920	4	ABABBBBBBBBBBBBBBABE	Serinus_flaviventris	Passeriformes	16.2	Rheinwald G 1968. Die Mallophagengattung Ricinus De Geer, 1778. Revision der ausseramerikanischen Arten. Mitt. Hamburg Zool. Mus. Inst., 65, 181-326.
1590	Ricinus_seyyyserratus6	3660	4520	4	ABABBBBBBBBBBBBBBABF	Eremophila_alpestris	Passeriformes	32.2	Rheinwald G 1968. Die Mallophagengattung Ricinus De Geer, 1778. Revision der ausseramerikanischen Arten. Mitt. Hamburg Zool. Mus. Inst., 65, 181-326.
1591	Ricinus_seyyyserratus7	3583	4317	4	ABABBBBBBBBBBBBBBABG	Galerida_cristata	Passeriformes	40.5	Rheinwald G 1968. Die Mallophagengattung Ricinus De Geer, 1778. Revision der ausseramerikanischen Arten. Mitt. Hamburg Zool. Mus. Inst., 65, 181-326.
1592	Ricinus_suyyyramphoceli	3580	4030	4	ABABBBBBBBBBBBBBABA	Ramphocelus_carbo	Passeriformes	28	Nelson BC 1972. A revision of the New World species of Ricinus (Mallophaga) occurring on Passeriformes (Aves). University of California Publications in Entomology. 68:1-175.
1593	Ricinus_suyyysubhastatus1	3280	3580	4	ABABBBBBBBBBBBBBABBBA	Pipilo_erythrophthalmus	Passeriformes	40.1	Nelson BC 1972. A revision of the New World species of Ricinus (Mallophaga) occurring on Passeriformes (Aves). University of California Publications in Entomology. 68:1-175.
1594	Ricinus_suyyysubhastatus2	3360	3730	4	ABABBBBBBBBBBBBBABBBB	Pipilo_fuscus	Passeriformes	44.4	Nelson BC 1972. A revision of the New World species of Ricinus (Mallophaga) occurring on Passeriformes (Aves). University of California Publications in Entomology. 68:1-175.
1595	Ricinus_suyyysubhastatus3	3230	3670	4	ABABBBBBBBBBBBBBABBBC	Pipilo_chlorurus	Passeriformes	29.4	Nelson BC 1972. A revision of the New World species of Ricinus (Mallophaga) occurring on Passeriformes (Aves). University of California Publications in Entomology. 68:1-175.
1596	Ricinus_suyyyvireoensis1	3290	3930	4	ABABBBBBBBBBBBBBAAA	Vireo_griseus	Passeriformes	11.4	Nelson BC 1972. A revision of the New World species of Ricinus (Mallophaga) occurring on Passeriformes (Aves). University of California Publications in Entomology. 68:1-175.
1597	Ricinus_suyyyvireoensis2	3240	3850	4	ABABBBBBBBBBBBBBAAB	Vireo_bellii	Passeriformes	8.5	Nelson BC 1972. A revision of the New World species of Ricinus (Mallophaga) occurring on Passeriformes (Aves). University of California Publications in Entomology. 68:1-175.
1598	Ricinus_suyyyvireoensis3	3380	4020	4	ABABBBBBBBBBBBBBAAC	Vireo_flavoviridis	Passeriformes	17.9	Nelson BC 1972. A revision of the New World species of Ricinus (Mallophaga) occurring on Passeriformes (Aves). University of California Publications in Entomology. 68:1-175.
1599	Ricinus_suyyywolfi	3420	3960	4	ABABBBBBBBBBBBBBABBA	Aimophila_aestivalis	Passeriformes	18.4	Nelson BC 1972. A revision of the New World species of Ricinus (Mallophaga) occurring on Passeriformes (Aves). University of California Publications in Entomology. 68:1-175.
1600	Trochiloecetes_coartatia	1720	1820	4	ABBA	Ocreatus_underwoodii	Apodiformes	3	Carriker MA 1960. Studies in neotropical Mallophaga, XVII: a new family (Trochiliphagidae) and a new genus of the lice of hummingbirds. Proceedings of the United States National Museum 112(3438):307-342.
1601	Trochiloecetes_columbianus	2270	2530	4	ABBB	Heliothryx_barroti	Apodiformes	5.5	Carriker MA 1960. Studies in neotropical Mallophaga, XVII: a new family (Trochiliphagidae) and a new genus of the lice of hummingbirds. Proceedings of the United States National Museum 112(3438):307-342.
1602	Trochiloecetes_grandior	1950	2230	4	ABBC	Phaethornis_guy	Apodiformes	6.3	Carriker MA 1960. Studies in neotropical Mallophaga, XVII: a new family (Trochiliphagidae) and a new genus of the lice of hummingbirds. Proceedings of the United States National Museum 112(3438):307-342.
1603	Trochiloecetes_naevius	2080	2400	4	ABBD	Ramphodon_naevius	Apodiformes	7.9	Oniki Y & Emerson KC 1982. A new species of Trochiloecetes (Mallophaga, Ricinidae) from the saw-billed hermit, Ramphodon naevius (Dumont) (Apodiformes: Trochilidae). Rev. Brasil Biol. 42, 85-87.
1604	Trochiloecetes_ochoterenai	1580	1960	4	ABBE	Selasphorus_rufus	Apodiformes	3.5	Zavata D !!! Una nueva especie de Trochiloectes (Mallophaga). !!!
1605	Trochiloecetes_quibdoensis	1570	1950	4	ABBF	Amazilia_tzacatl	Apodiformes	5	Carriker MA 1960. Studies in neotropical Mallophaga, XVII: a new family (Trochiliphagidae) and a new genus of the lice of hummingbirds. Proceedings of the United States National Museum 112(3438):307-342.
1606	Trochiloecetes_chalyburae	1940	2590	4	ABBG	Chalybura_urochrysia	Apodiformes	6.4	Sychra O, Literák I, Čapek M, Havlíček M. 2006. New data on chewing lice (Phthiraptera: Amblycera, Ischnocera) from wild non-passerine birds in Costa Rica, with description of one new species of the genus Trochiloecetes - ms
