# Supplementary material for: Rensch’s rule in avian lice: contradictory allometric trends for sexual size dimorphism
Source: Sci Rep. 2019 May 27;9:7908. doi: 10.1038/s41598-019-44370-5 (PMC6536520; doi:10.1038/s41598-019-44370-5)
Supplement: Supplementary file 2 — Supplementary Data S2: Louse family phylogeny [file 41598_2019_44370_MOESM2_ESM.csv]

AAAa
Actornithophilus_uniseriatus
AAAA
Actornithophilus_bicolor
AAAB
Actornithophilus_canuti
AAAC
Actornithophilus_ceruleus
AAAD
Actornithophilus_crinitus
AAAE
Actornithophilus_erinaceus
AAAF
Actornithophilus_flumineus
AAAG
Actornithophilus_gracilis
AAAH
Actornithophilus_grandiceps
AAAI
Actornithophilus_himantopi
AAAJ
Actornithophilus_incisus
AAAK
Actornithophilus_limosae
AAAL
Actornithophilus_lyallpurensis
AAAM
Actornithophilus_mexicanus
AAAN
Actornithophilus_multisetosus
AAAOA
Actornithophilus_ochraceus1
AAAOB
Actornithophilus_ochraceus2
AAAOC
Actornithophilus_ochraceus3
AAAOD
Actornithophilus_ochraceus5
AAAP
Actornithophilus_paludosus
AAAQ
Actornithophilus_patellatus
AAAR
Actornithophilus_pediculiodes
AAASA
Actornithophilus_piceus1
AAASB
Actornithophilus_piceus2
AAAT
Actornithophilus_pustulosus
AAAU
Actornithophilus_sabulosus
AAAV
Actornithophilus_sedes
AAAW
Actornithophilus_spinulosus
AAAX
Actornithophilus_tetracilis
AAAY
Actornithophilus_totani
AAAZA
Actornithophilus_umbrinus1
AAAZB
Actornithophilus_umbrinus2
AAAZC
Actornithophilus_umbrinus3
AAAZD
Actornithophilus_umbrinus4
AABAA
Plegadiphilus_cayennensis
AABAB
Plegadiphilus_eudocimus
AABAC
Plegadiphilus_plegadis
AABBAA
Ancistrona_vagelli
AABBAB
Bonomiella_concii
AABBACA
Pseudomenopon_australis
AABBACB
Pseudomenopon_bracofortei
AABBACC
Pseudomenopon_concretum
AABBACDA
Pseudomenopon_dolium1
AABBACDB
Pseudomenopon_dolium2
AABBACDC
Pseudomenopon_dolium3
AABBACDD
Pseudomenopon_dolium4
AABBACE
Pseudomenopon_lanceolatum
AABBACF
Pseudomenopon_meinertzhageni
AABBACG
Pseudomenopon_pflegeri
AABBACH
Pseudomenopon_phoenicuri
AABBACI
Pseudomenopon_pilgrimi
AABBACJA
Pseudomenopon_pilosum1
AABBACJB
Pseudomenopon_pilosum2
AABBACK
Pseudomenopon_qadrii
AABBACL
Pseudomenopon_ralliculae
AABBACM
Pseudomenopon_scopulacorne
AABBACN
Pseudomenopon_stresemanni
AABBADAAA
Dennyus_col_adamsae
AABBADAABA
Dennyus_col_carljoseni_carljoseni
AABBADAABB
Dennyus_col_carljoseni_forresteri_
AABBADAABC
Dennyus_col_carljoseni_fosteri
AABBADAAC
Dennyus_col_collinsi
AABBADAADA
Dennyus_col_distinctus_distinctus
AABBADAADB
Dennyus_col_distinctus_timjonesi_
AABBADAAE
Dennyus_col_elliotti
AABBADAAF
Dennyus_col_emersoni
AABBADAAG
Dennyus_col_ferrisi
AABBADAAH
Dennyus_col_francicus
AABBADAAI
Dennyus_col_hahnae
AABBADAAJ
Dennyus_col_kristinae
AABBADAAK
Dennyus_col_medwayi
AABBADAAL
Dennyus_col_simberloffi
AABBADAAM
Dennyus_col_somadikartai
AABBADAAN
Dennyus_col_tompsoni
AABBADAAO
Dennyus_col_wraggi
AABBADABA
Dennyus_cte_elbeli
AABBADABB
Dennyus_cte_southwoodi
AABBADACA
Dennyus_den_australis
AABBADACB
Dennyus_den_brunei
AABBADACCA
Dennyus_den_hirundinis1
AABBADACCB
Dennyus_den_hirundinis2
AABBADACCC
Dennyus_den_hirundinis3
AABBADACCD
Dennyus_den_hirundinis4
AABBADACD
Dennyus_den_limbus
AABBADACE
Dennyus_den_meridionalis
AABBADACF
Dennyus_den_rotundocapitis
AABBADACG
Dennyus_den_vonarxi
AABBADAD
Dennyus_tak_giganteus
AABBADBA
Myrsidea_abbreviata
AABBADBaA
Myrsidea_cucullaris1
AABBADBaB
Myrsidea_cucullaris2
AABBADBb
Myrsidea_destructor
AABBADBB
Myrsidea_abidae
AABBADBc
Myrsidea_devastator
AABBADBC
Myrsidea_adamsae
AABBADBd
Myrsidea_dorotheae
AABBADBD
Myrsidea_aegithali
AABBADBe
Myrsidea_edgarsmithi
AABBADBE
Myrsidea_aleixoi
AABBADBf
Myrsidea_elegans
AABBADBF
Myrsidea_anaspila
AABBADBg
Myrsidea_erythrocephali
AABBADBG
Myrsidea_anathorax
AABBADBh
Myrsidea_eurocephali
AABBADBH
Myrsidea_andyolsoni
AABBADBi
Myrsidea_eutiloti
AABBADBI
Myrsidea_antiqua
AABBADBj
Myrsidea_extranea
AABBADBJ
Myrsidea_assamensis
AABBADBk
Myrsidea_finlaysoni
AABBADBK
Myrsidea_baileyae
AABBADBl
Myrsidea_franciscoloi
AABBADBL
Myrsidea_bakeri
AABBADBm
Myrsidea_geiferi
AABBADBM
Myrsidea_baktittar
AABBADBn
Myrsidea_hirsuta
AABBADBN
Myrsidea_bedfordi
AABBADBo
Myrsidea_hopkinsi
AABBADBO
Myrsidea_bhutanensis
AABBADBp
Myrsidea_incerta
AABBADBP
Myrsidea_bonariensis
AABBADBq
Myrsidea_indigenella
AABBADBQ
Myrsidea_borbonici
AABBADBr
Myrsidea_ishizawai
AABBADBR
Myrsidea_brunnea
AABBADBs
Myrsidea_isostoma
AABBADBS
Myrsidea_bubalornithis
AABBADBt
Myrsidea_jenniferae
AABBADBT
Myrsidea_calvi
AABBADBu
Myrsidea_johnsoni
AABBADBU
Myrsidea_capensis
AABBADBv
Myrsidea_kathleenae
AABBADBV
Myrsidea_carrikeri
AABBADBw
Myrsidea_keniensis
AABBADBW
Myrsidea_cecilae
AABBADBx
Myrsidea_klimesi
AABBADBX
Myrsidea_claytoni
AABBADBy
Myrsidea_kristinae
AABBADBY
Myrsidea_coerebicola
AABBADBz
Myrsidea_kulpai
AABBADBZ
Myrsidea_cornicis
AABBBAAA
Holomenopon_acutae
AABBBAAB
Holomenopon_brevithoracicum
AABBBAAC
Holomenopon_cairinae
AABBBAAD
Holomenopon_clauseni
AABBBAAE
Holomenopon_clypeilargum
AABBBAAF
Holomenopon_goliath
AABBBAAGA
Holomenopon_leucoxanthum1
AABBBAAGB
Holomenopon_leucoxanthum2
AABBBAAH
Holomenopon_loomisii
AABBBAAI
Holomenopon_obscurum
AABBBAAJ
Holomenopon_setigerum
AABBBAAK
Holomenopon_tadornae
AABBBAAL
Holomenopon_tumidum
AABBBABAAA
Eidmanniella_albescens1
AABBBABAAB
Eidmanniella_albescens2
AABBBABAB
Eidmanniella_nancyae
AABBBABACA
Eidmanniella_pellucida1
AABBBABACB
Eidmanniella_pellucida2
AABBBABAD
Eidmanniella_pustulosa
AABBBABBAA
Machaerilaemus_clayae
AABBBABBAB
Machaerilaemus_complexus
AABBBABBAC
Machaerilaemus_cyanocyttae
AABBBABBAD
Machaerilaemus_laticorpus
AABBBABBAE
Machaerilaemus_maestus
AABBBABBAF
Machaerilaemus_malleus
AABBBABBBa
Austromenopon_nigropleurum
AABBBABBBA
Austromenopon_aegialitidis
AABBBABBBb
Austromenopon_ossifragae
AABBBABBBB
Austromenopon_affine
AABBBABBBc
Austromenopon_paululum
AABBBABBBC
Austromenopon_alpinum
AABBBABBBd
Austromenopon_phaeopodis
AABBBABBBD
Austromenopon_atrofulvum
AABBBABBBe
Austromenopon_pinguis
AABBBABBBE
Austromenopon_brevifimbriatum
AABBBABBBf
Austromenopon_spenceri
AABBBABBBF
Austromenopon_confine
AABBBABBBg
Austromenopon_squatarolae
AABBBABBBG
Austromenopon_crocatum
AABBBABBBh
Austromenopon_stammeri
AABBBABBBH
Austromenopon_cursorium
AABBBABBBi
Austromenopon_transversum
AABBBABBBI
Austromenopon_decorosum
AABBBABBBJ
Austromenopon_durisetosum
AABBBABBBK
Austromenopon_echinatum
AABBBABBBL
Austromenopon_edwardsi
AABBBABBBM
Austromenopon_elliotti
AABBBABBBN
Austromenopon_enigki
AABBBABBBO
Austromenopon_erilis
AABBBABBBP
Austromenopon_fuscofasciatum
AABBBABBBQ
Austromenopon_gregariae
AABBBABBBR
Austromenopon_haematopi
AABBBABBBS
Austromenopon_himantopi
AABBBABBBT
Austromenopon_icterum
AABBBABBBU
Austromenopon_limosae
AABBBABBBV
Austromenopon_longithoracicum
AABBBABBBW
Austromenopon_meyeri
AABBBABBBX
Austromenopon_micrandum
AABBBABBBY
Austromenopon_narboroughi
AABBBABBBZA
Austromenopon_navigans1
AABBBABBBZB
Austromenopon_navigans2
AABBBBAA
Hohorstiella_ectootoca
AABBBBAB
Hohorstiella_gigantea
AABBBBAC
Hohorstiella_modesta
AABBBBAD
Hohorstiella_radovskyi
AABBBBBAAA
Osborniella_crotophagae
AABBBBBAAB
Osborniella_guiraensis
AABBBBBABAAA
Eomenopon_clissoldi
AABBBBBABAAB
Eomenopon_concinnae
AABBBBBABAAC
Eomenopon_denticulatum
AABBBBBABAAD
Eomenopon_greeni
AABBBBBABAAE
Eomenopon_patoni
AABBBBBABAAF
Eomenopon_ryani
AABBBBBABAAG
Eomenopon_spinimentum
AABBBBBABABA
Piagetiella_africana
AABBBBBABABB
Piagetiella_bursaepelecani
AABBBBBABABC
Piagetiella_chilensis
AABBBBBABABD
Piagetiella_incomposita
AABBBBBABABE
Piagetiella_peralis
AABBBBBABABF
Piagetiella_titan
AABBBBBABABG
Piagetiella_transitans
AABBBBBABBAA
Ciconiphilus_cygni
AABBBBBABBAB
Ciconiphilus_decimfasciatus
AABBBBBABBAC
Ciconiphilus_euxenuri
AABBBBBABBAD
Ciconiphilus_quadripustulatus
AABBBBBABBBA
Cuculiphilus_aeg_gypis
AABBBBBABBBB
Cuculiphilus_car_megaspinus
AABBBBBABBBCA
Cuculiphilus_cuc_fasciatus
AABBBBBABBBCB
Cuculiphilus_cuc_platygaster
AABBBBBABBBDA
Cuculiphilus_fal_alternatus
AABBBBBABBBDB
Cuculiphilus_fal_zonatus
AABBBBBABBCA
Ardeiphilus_floridae
AABBBBBABBCBA
Odoriphila_phoeniculi
AABBBBBABBCBBAA
Psittacomenopon_guliemi
AABBBBBABBCBBAB
Psittacomenopon_heterocephalum
AABBBBBABBCBBBAa
Colpocephalum_papuensis
AABBBBBABBCBBBAA
Colpocephalum_angulaticeps
AABBBBBABBCBBBAb
Colpocephalum_pectinatum
AABBBBBABBCBBBAB
Colpocephalum_apivorum
AABBBBBABBCBBBAc
Colpocephalum_percnopteri
AABBBBBABBCBBBAC
Colpocephalum_ateri
AABBBBBABBCBBBAd
Colpocephalum_phasianini
AABBBBBABBCBBBAD
Colpocephalum_barbati
AABBBBBABBCBBBAe
Colpocephalum_plataleae
AABBBBBABBCBBBAEA
Colpocephalum_brachysomum
AABBBBBABBCBBBAEB
Colpocephalum_brachysomum2
AABBBBBABBCBBBAf
Colpocephalum_rosei
AABBBBBABBCBBBAF
Colpocephalum_cristatae
AABBBBBABBCBBBAg
Colpocephalum_talegallae
AABBBBBABBCBBBAG
Colpocephalum_cucullarae
AABBBBBABBCBBBAh
Colpocephalum_tandani
AABBBBBABBCBBBAH
Colpocephalum_emersoni
AABBBBBABBCBBBAI
Colpocephalum_eucarenum
AABBBBBABBCBBBAiA
Colpocephalum_turbinatum2
AABBBBBABBCBBBAiB
Colpocephalum_turbinatum3
AABBBBBABBCBBBAiC
Colpocephalum_turbinatum4
AABBBBBABBCBBBAj
Colpocephalum_unciferum
AABBBBBABBCBBBAJ
Colpocephalum_falconii
AABBBBBABBCBBBAk
Colpocephalum_zebra
AABBBBBABBCBBBAK
Colpocephalum_flavescens
AABBBBBABBCBBBALA
Colpocephalum_fregili1
AABBBBBABBCBBBALB
Colpocephalum_fregili2
AABBBBBABBCBBBALC
Colpocephalum_fregili3
AABBBBBABBCBBBAM
Colpocephalum_gypsi
AABBBBBABBCBBBAN
Colpocephalum_holzenthali
AABBBBBABBCBBBAO
Colpocephalum_ignotum
AABBBBBABBCBBBAP
Colpocephalum_impressum
AABBBBBABBCBBBAQ
Colpocephalum_inaequale
AABBBBBABBCBBBAR
Colpocephalum_kelloggi
AABBBBBABBCBBBAS
Colpocephalum_leptopygos
AABBBBBABBCBBBAT
Colpocephalum_maculatum
AABBBBBABBCBBBAU
Colpocephalum_maguari
AABBBBBABBCBBBAV
Colpocephalum_megalopteri
AABBBBBABBCBBBAWA
Colpocephalum_milvi1
AABBBBBABBCBBBAWB
Colpocephalum_milvi2
AABBBBBABBCBBBAWC
Colpocephalum_milvi3
AABBBBBABBCBBBAXA
Colpocephalum_nanum
AABBBBBABBCBBBAXB
Colpocephalum_nanum2
AABBBBBABBCBBBAY
Colpocephalum_napiforme
AABBBBBABBCBBBAZ
Colpocephalum_occidentalis
AABBBBBABBCBBBBA
Comatomenopon_dichromanassae
AABBBBBABBCBBBBB
Comatomenopon_elbeli
AABBBBBABBCBBBBC
Comatomenopon_elongatum
AABBBBBABBCBBBBD
Comatomenopon_ibis
AABBBBBABBCBBBBE
Comatomenopon_thulae
AABBBBBBAA
Gruimenopon_longum
AABBBBBBAB
Hoazineus_armiferus
AABBBBBBBAA
Meromenopon_brevicolle
AABBBBBBBAB
Meromenopon_incisum
AABBBBBBBAC
Meromenopon_meropis
AABBBBBBBBAA
Trinoton_anserinum
AABBBBBBBBABA
Trinoton_querqueduale1
AABBBBBBBBABB
Trinoton_querqueduale2
AABBBBBBBBBAa
Menacanthus_phasiani
AABBBBBBBBBAA
Menacanthus_affinis
AABBBBBBBBBABA
Menacanthus_agilis1
AABBBBBBBBBABB
Menacanthus_agilis2
AABBBBBBBBBACA
Menacanthus_alaudae1
AABBBBBBBBBACB
Menacanthus_alaudae2
AABBBBBBBBBACC
Menacanthus_alaudae3
AABBBBBBBBBACD
Menacanthus_alaudae4
AABBBBBBBBBAd
Menacanthus_quiscali
AABBBBBBBBBAD
Menacanthus_aurocapillus
AABBBBBBBBBAE
Menacanthus_balfouri
AABBBBBBBBBAeA
Menacanthus_sinuatus1
AABBBBBBBBBAeB
Menacanthus_sinuatus2
AABBBBBBBBBAf
Menacanthus_sturnellae
AABBBBBBBBBAF
Menacanthus_bonariensis
AABBBBBBBBBAg
Menacanthus_takayamai
AABBBBBBBBBAGA
Menacanthus_camelinus
AABBBBBBBBBAGB
Menacanthus_camelinus1
AABBBBBBBBBAGC
Menacanthus_camelinus2
AABBBBBBBBBAh
Menacanthus_tenuifrons
AABBBBBBBBBAH
Menacanthus_campephili
AABBBBBBBBBAi
Menacanthus_tyranni
AABBBBBBBBBAI
Menacanthus_chrysophaeus
AABBBBBBBBBAj
Menacanthus_werneri
AABBBBBBBBBAJ
Menacanthus_coniceps
AABBBBBBBBBAK
Menacanthus_currucae
AABBBBBBBBBAkA
Menacanthus_pici0
AABBBBBBBBBAkB
Menacanthus_pici1
AABBBBBBBBBAkC
Menacanthus_pici2
AABBBBBBBBBAkD
Menacanthus_pici3
AABBBBBBBBBAkE
Menacanthus_pici4
AABBBBBBBBBAkF
Menacanthus_pici5
AABBBBBBBBBAkG
Menacanthus_pici6
AABBBBBBBBBAkH
Menacanthus_pici7
AABBBBBBBBBAL
Menacanthus_dendroicae
AABBBBBBBBBAlA
Menacanthus_pusillus1
AABBBBBBBBBAlB
Menacanthus_pusillus2
AABBBBBBBBBAlC
Menacanthus_pusillus3
AABBBBBBBBBAM
Menacanthus_distinctus
AABBBBBBBBBAN
Menacanthus_elbeli
AABBBBBBBBBAOA
Menacanthus_eurysternus1
AABBBBBBBBBAOB
Menacanthus_eurysternus2
AABBBBBBBBBAOC
Menacanthus_eurysternus3
AABBBBBBBBBAOD
Menacanthus_eurysternus4
AABBBBBBBBBAOE
Menacanthus_eurysternus5
AABBBBBBBBBAOF
Menacanthus_eurysternus6
AABBBBBBBBBAOG
Menacanthus_eurysternus7
AABBBBBBBBBAOH
Menacanthus_eurysternus8
AABBBBBBBBBAOI
Menacanthus_eurysternus9
AABBBBBBBBBAOJ
Menacanthus_eurysternus91
AABBBBBBBBBAOK
Menacanthus_eurysternus92
AABBBBBBBBBAP
Menacanthus_exsanguis
AABBBBBBBBBAQ
Menacanthus_extraneus
AABBBBBBBBBAR
Menacanthus_fertilis
AABBBBBBBBBAS
Menacanthus_geothlypis
AABBBBBBBBBATA
Menacanthus_gonophaeus1
AABBBBBBBBBATB
Menacanthus_gonophaeus2
AABBBBBBBBBATC
Menacanthus_gonophaeus3
AABBBBBBBBBAU
Menacanthus_laticephalus
AABBBBBBBBBAV
Menacanthus_lyali
AABBBBBBBBBAW
Menacanthus_meridionalis
AABBBBBBBBBAX
Menacanthus_nelsoni
AABBBBBBBBBAY
Menacanthus_nogoma
AABBBBBBBBBAZ
Menacanthus_orioli
AABBBBBBBBBBAA
Somaphantus_kingi
AABBBBBBBBBBAB
Somaphantus_spencei
AABBBBBBBBBBBAAA
Amyrsidea_amy1
AABBBBBBBBBBBAAB
Amyrsidea_amy2
AABBBBBBBBBBBABA
Amyrsidea_arg_afropavo
AABBBBBBBBBBBABBA
Amyrsidea_arg_lagopi1
AABBBBBBBBBBBABBB
Amyrsidea_arg_lagopi2
AABBBBBBBBBBBABC
Amyrsidea_arg_perdicis
AABBBBBBBBBBBACA
Amyrsidea_cra_aburris
AABBBBBBBBBBBACBA
Amyrsidea_cra_caquetae
AABBBBBBBBBBBACBB
Amyrsidea_cra_caquetae1
AABBBBBBBBBBBACC
Amyrsidea_cra_garruli
AABBBBBBBBBBBACD
Amyrsidea_cra_jacquacu
AABBBBBBBBBBBACE
Amyrsidea_cra_mituensis
AABBBBBBBBBBBACF
Amyrsidea_cra_purpurascens
AABBBBBBBBBBBACG
Amyrsidea_cra_rogersi
AABBBBBBBBBBBACH
Amyrsidea_cra_rubra
AABBBBBBBBBBBACI
Amyrsidea_cra_semicracis
AABBBBBBBBBBBACJ
Amyrsidea_cra_simplex
AABBBBBBBBBBBACK
Amyrsidea_cra_spicula
AABBBBBBBBBBBACL
Amyrsidea_cra_steineri
AABBBBBBBBBBBACM
Amyrsidea_cra_wagleri
AABBBBBBBBBBBAD
Amyrsidea_des_praegracilis
AABBBBBBBBBBBBA
Menopon_carrikeri
AABBBBBBBBBBBBB
Menopon_deryloi
AABBBBBBBBBBBBC
Menopon_hopkinsi
AABBBBBBBBBBBBD
Menopon_kuntzi
AABBBBBBBBBBBBE
Menopon_pallens
AABBBBBBBBBBBBF
Menopon_spinulosum
AABBBBBBBBBBBBG
Menopon_subgallinae
ABAA
Ricinus_aryyypessimalis
ABABA
Ricinus_aryyysucinaceus
ABABBA
Ricinus_aryyyleptosomus
ABABBBA
Ricinus_aryyymyiarchi
ABABBBBAA
Ricinus_aryyyarcuatus1
ABABBBBAB
Ricinus_aryyyarcuatus2
ABABBBBAC
Ricinus_aryyyarcuatus3
ABABBBBAD
Ricinus_aryyyarcuatus4
ABABBBBAE
Ricinus_aryyyarcuatus5
ABABBBBBAAAA
Ricinus_fryyyfringillae1
ABABBBBBAAAB
Ricinus_fryyyfringillae10
ABABBBBBAAAC
Ricinus_fryyyfringillae11
ABABBBBBAAAD
Ricinus_fryyyfringillae12
ABABBBBBAAAE
Ricinus_fryyyfringillae13
ABABBBBBAAAF
Ricinus_fryyyfringillae14
ABABBBBBAAAG
Ricinus_fryyyfringillae2
ABABBBBBAAAH
Ricinus_fryyyfringillae3
ABABBBBBAAAI
Ricinus_fryyyfringillae4
ABABBBBBAAAJ
Ricinus_fryyyfringillae5
ABABBBBBAAAK
Ricinus_fryyyfringillae6
ABABBBBBAAAL
Ricinus_fryyyfringillae7
ABABBBBBAAAM
Ricinus_fryyyfringillae8
ABABBBBBAAB
Ricinus_fryyyfringillae9yyyjaponicus
ABABBBBBABA
Ricinus_fryyyelongatus1
ABABBBBBABB
Ricinus_fryyyelongatus2
ABABBBBBABC
Ricinus_fryyyelongatus3
ABABBBBBABD
Ricinus_fryyyelongatus4
ABABBBBBABE
Ricinus_fryyyelongatus5
ABABBBBBBA
Ricinus_fryyymajor
ABABBBBBBBAA
Ricinus_ruyyytugarinovi
ABABBBBBBBABA
Ricinus_ruyyyrubeculae1
ABABBBBBBBABB
Ricinus_ruyyyrubeculae2
ABABBBBBBBABC
Ricinus_ruyyyrubeculae3
ABABBBBBBBABD
Ricinus_ruyyyrubeculae4
ABABBBBBBBABE
Ricinus_ruyyyrubeculae5
ABABBBBBBBBA
Ricinus_mayyypicturatus
ABABBBBBBBBBAA
Ricinus_mayyyemersoni1
ABABBBBBBBBBAB
Ricinus_mayyyemersoni2
ABABBBBBBBBBBAAA
Ricinus_mayyydendroicae1
ABABBBBBBBBBBAAB
Ricinus_mayyydendroicae2
ABABBBBBBBBBBAAC
Ricinus_mayyydendroicae3
ABABBBBBBBBBBAAD
Ricinus_mayyydendroicae4
ABABBBBBBBBBBAAE
Ricinus_mayyydendroicae5
ABABBBBBBBBBBAAF
Ricinus_mayyydendroicae6
ABABBBBBBBBBBABAA
Ricinus_mayyyfrenatus
ABABBBBBBBBBBABAB
Ricinus_mayyypallens
ABABBBBBBBBBBABBA
Ricinus_mayyyseiuri
ABABBBBBBBBBBABBBAA
Ricinus_ruyyymeinertzhageni1
ABABBBBBBBBBBABBBAC
Ricinus_ruyyymeinertzhageni3
ABABBBBBBBBBBABBBBAA
Ricinus_doyyydolichocephalus1
ABABBBBBBBBBBABBBBAB
Ricinus_doyyydolichocephalus2
ABABBBBBBBBBBABBBBAC
Ricinus_doyyydolichocephalus3
ABABBBBBBBBBBABBBBAD
Ricinus_doyyygutheili
ABABBBBBBBBBBABBBBBAA
Ricinus_doyyymugimaki1
ABABBBBBBBBBBABBBBBAB
Ricinus_doyyymugimaki2
ABABBBBBBBBBBABBBBBAC
Ricinus_doyyymugimaki3
ABABBBBBBBBBBABBBBBAD
Ricinus_doyyymugimaki4
ABABBBBBBBBBBABBBBBAE
Ricinus_doyyymugimaki5
ABABBBBBBBBBBABBBBBBA
Ricinus_doyyyclayae
ABABBBBBBBBBBABBBBBBB
Ricinus_doyyytimmermanni
ABABBBBBBBBBBABBBBCA
Ricinus_doyyyjimenezi1
ABABBBBBBBBBBABBBBCB
Ricinus_doyyyjimenezi2
ABABBBBBBBBBBBAA
Ricinus_ruyyybrelihi
ABABBBBBBBBBBBAB
Ricinus_inyyyinvadens
ABABBBBBBBBBBBAC
Ricinus_inyyyruficapilla
ABABBBBBBBBBBBAD
Ricinus_inyyybutleri
ABABBBBBBBBBBBBAA
Ricinus_mayyymarginatus1
ABABBBBBBBBBBBBAB
Ricinus_mayyymarginatus2
ABABBBBBBBBBBBBAC
Ricinus_mayyymarginatus3
ABABBBBBBBBBBBBAD
Ricinus_mayyymarginatus4
ABABBBBBBBBBBBBAE
Ricinus_mayyymarginatus5
ABABBBBBBBBBBBBBAAA
Ricinus_suyyyvireoensis1
ABABBBBBBBBBBBBBAAB
Ricinus_suyyyvireoensis2
ABABBBBBBBBBBBBBAAC
Ricinus_suyyyvireoensis3
ABABBBBBBBBBBBBBABA
Ricinus_suyyyramphoceli
ABABBBBBBBBBBBBBABBA
Ricinus_suyyywolfi
ABABBBBBBBBBBBBBABBBA
Ricinus_suyyysubhastatus1
ABABBBBBBBBBBBBBABBBB
Ricinus_suyyysubhastatus2
ABABBBBBBBBBBBBBABBBC
Ricinus_suyyysubhastatus3
ABABBBBBBBBBBBBBBAA
Ricinus_seyyymaculatus
ABABBBBBBBBBBBBBBABA
Ricinus_seyyyserratus1
ABABBBBBBBBBBBBBBABB
Ricinus_seyyyserratus2
ABABBBBBBBBBBBBBBABC
Ricinus_seyyyserratus3
ABABBBBBBBBBBBBBBABD
Ricinus_seyyyserratus4
ABABBBBBBBBBBBBBBABE
Ricinus_seyyyserratus5
ABABBBBBBBBBBBBBBABF
Ricinus_seyyyserratus6
ABABBBBBBBBBBBBBBABG
Ricinus_seyyyserratus7
ABABBBBBBBBBBBBBBBA
Ricinus_diyyycalcarii
ABABBBBBBBBBBBBBBBBA
Ricinus_diyyythoracicus_
ABABBBBBBBBBBBBBBBBBAA
Ricinus_diyyyaustralis
ABABBBBBBBBBBBBBBBBBABA
Ricinus_diyyyivanovi1
ABABBBBBBBBBBBBBBBBBABB
Ricinus_diyyyivanovi2
ABABBBBBBBBBBBBBBBBBBA
Ricinus_diyyycarolynae
ABABBBBBBBBBBBBBBBBBBB
Ricinus_diyyysubdiffusus
ABBA
Trochiloecetes_coartatia
ABBB
Trochiloecetes_columbianus
ABBC
Trochiloecetes_grandior
ABBD
Trochiloecetes_naevius
ABBE
Trochiloecetes_ochoterenai
ABBF
Trochiloecetes_quibdoensis
ABBG
Trochiloecetes_chalyburae
BAAAAAAAAAAAAAA
Harrisoniella_copei
BAAAAAAAAAAAAAB
Harrisoniella_densa
BAAAAAAAAAAAAAC
Harrisoniella_ferox
BAAAAAAAAAAAAAD
Harrisoniella_hopkinsi
BAAAAAAAAAAAABA
Perineus_circumfasciatus
BAAAAAAAAAAAABB
Perineus_concinnoides
BAAAAAAAAAAAABC
Perineus_concinnus
BAAAAAAAAAAAABD
Perineus_macronecti
BAAAAAAAAAAAABE
Perineus_nigrolimbatus
BAAAAAAAAAAAABF
Perineus_oblongus
BAAAAAAAAAAABAAAAA
Halipeurus_hal_angusticeps_fosteri
BAAAAAAAAAAABAAAAB
Halipeurus_hal_bulweriae
BAAAAAAAAAAABAAAAC
Halipeurus_hal_diversus
BAAAAAAAAAAABAAAAD
Halipeurus_hal_falsus_falsus
BAAAAAAAAAAABAAAAE
Halipeurus_hal_forficulatus
BAAAAAAAAAAABAAAAF
Halipeurus_hal_mirabilis
BAAAAAAAAAAABAAAAG
Halipeurus_hal_placodus
BAAAAAAAAAAABAAAAH
Halipeurus_hal_spadix
BAAAAAAAAAAABAAAB
Halipeurus_syn_pelagicus
BAAAAAAAAAAABAABAA
Naubates_nau_fulinginosus1
BAAAAAAAAAAABAABAB
Naubates_nau_fulinginosus2
BAAAAAAAAAAABAABAC
Naubates_nau_fulinginosus3
BAAAAAAAAAAABAABAD
Naubates_nau_fulinginosus4
BAAAAAAAAAAABAABBA
Naubates_nau_harrisoni1
BAAAAAAAAAAABAABBB
Naubates_nau_harrisoni2
BAAAAAAAAAAABAABBC
Naubates_nau_harrisoni3
BAAAAAAAAAAABAABBD
Naubates_nau_harrisoni4
BAAAAAAAAAAABAABBE
Naubates_nau_harrisoni5
BAAAAAAAAAAABAABBF
Naubates_nau_harrisoni6
BAAAAAAAAAAABAABBG
Naubates_nau_harrisoni7
BAAAAAAAAAAABAABBH
Naubates_nau_harrisoni8
BAAAAAAAAAAABAABBI
Naubates_nau_harrisoni9
BAAAAAAAAAAABAABC
Naubates_nau_thieli
BAAAAAAAAAAABABA
Naubates_gue_clypeatus
BAAAAAAAAAAABABBA
Naubates_gue_damma1
BAAAAAAAAAAABABBB
Naubates_gue_damma2
BAAAAAAAAAAABABBC
Naubates_gue_damma3
BAAAAAAAAAAABABBD
Naubates_gue_damma4
BAAAAAAAAAAABABC
Naubates_gue_heteroproctus
BAAAAAAAAAAABABD
Naubates_gue_lessonii
BAAAAAAAAAAABABE
Naubates_gue_prioni
BAAAAAAAAAAABABF
Naubates_gue_pterodromi
BAAAAAAAAAAABABG
Naubates_gue_ultimae
BAAAAAAAAAAABB
Bedfordiella_unica
BAAAAAAAAAABA
Pelmatocerandra_flinti
BAAAAAAAAAABB
Pelmatocerandra_setosa
BAAAAAAAAABA
Ardeicola_ababae
BAAAAAAAAABÁ
Ardeicola_plataleae
BAAAAAAAAABB
Ardeicola_ardeae
BAAAAAAAAABC
Ardeicola_asiaticus
BAAAAAAAAABD
Ardeicola_bicolor
BAAAAAAAAABE
Ardeicola_burmanus
BAAAAAAAAABÉ
Ardeicola_robusta
BAAAAAAAAABF
Ardeicola_castaneus
BAAAAAAAAABG
Ardeicola_celeris
BAAAAAAAAABH
Ardeicola_ciconiae
BAAAAAAAAABI
Ardeicola_dennelli
BAAAAAAAAABÍ
Ardeicola_senagalensis
BAAAAAAAAABJ
Ardeicola_dissourae
BAAAAAAAAABK
Ardeicola_epiphanes
BAAAAAAAAABL
Ardeicola_expallidus
BAAAAAAAAABM
Ardeicola_fissomaculatus
BAAAAAAAAABN
Ardeicola_freemani
BAAAAAAAAABO
Ardeicola_geronticorum
BAAAAAAAAABÓ
Ardeicola_signalus
BAAAAAAAAABŐ
Ardeicola_smithersi
BAAAAAAAAABP
Ardeicola_hardayali
BAAAAAAAAABQ
Ardeicola_harrisoni
BAAAAAAAAABR
Ardeicola_ibis
BAAAAAAAAABS
Ardeicola_intermedia
BAAAAAAAAABT
Ardeicola_ixobrychae
BAAAAAAAAABU
Ardeicola_keleri
BAAAAAAAAABÚ
Ardeicola_tantali
BAAAAAAAAABŰ
Ardeicola_theristicus
BAAAAAAAAABV
Ardeicola_lepidus
BAAAAAAAAABW
Ardeicola_maculatus
BAAAAAAAAABX
Ardeicola_melanopsis
BAAAAAAAAABY
Ardeicola_nigra
BAAAAAAAAABZ
Ardeicola_nyctanassa
BAAAAAAAAB
Anaticola_mergiserrati
BAAAAAAABAA
Pectinopygus_acutofasciatus
BAAAAAAABABA
Pectinopygus_excornis
BAAAAAAABABB
Pectinopygus_forficulatus
BAAAAAAABABC
Pectinopygus_makundi
BAAAAAAABABD
Pectinopygus_nannopteri
BAAAAAAABB
Pectinopygus_bassani
BAAAAAABAA
Aquanirmus_americanus
BAAAAAABAB
Aquanirmus_bahli
BAAAAAABAC
Aquanirmus_bucomfishi
BAAAAAABADA
Aquanirmus_colymbinus1
BAAAAAABADB
Aquanirmus_colymbinus2
BAAAAAABAE
Aquanirmus_emersoni
BAAAAAABAF
Aquanirmus_occidentalis
BAAAAAABAG
Aquanirmus_podicepis
BAAAAAABAH
Aquanirmus_podylimbus
BAAAAAABAI
Aquanirmus_rollandii
BAAAAAABAJ
Aquanirmus_runcinatus
BAAAAAABBA
Ibidoecus_bimaculatus
BAAAAAABBB
Ibidoecus_dennelli
BAAAAAABBC
Ibidoecus_flavus
BAAAAAABBD
Ibidoecus_iberoamericanus
BAAAAAABBE
Ibidoecus_phimosus
BAAAAAABBF
Ibidoecus_plataleae
BAAAAAABBG
Ibidoecus_scolopaceus
BAAAAAABBH
Ibidoecus_tandani
BAAAAAABBI
Ibidoecus_threskiornis
BAAAAABAAAAAA
Craspedonirmus_colymbinus
BAAAAABAAAAABA
Quadraceps_acuticeps
BAAAAABAAAAABÁ
Quadraceps_phalaropi
BAAAAABAAAAABB
Quadraceps_alexandrinus
BAAAAABAAAAABC
Quadraceps_annulatus
BAAAAABAAAAABD
Quadraceps_australis
BAAAAABAAAAABE
Quadraceps_brunneus
BAAAAABAAAAABÉ
Quadraceps_princeps
BAAAAABAAAAABF
Quadraceps_burhinoides
BAAAAABAAAAABG
Quadraceps_carrikeri
BAAAAABAAAAABH
Quadraceps_charadrii
BAAAAABAAAAABÍ
Quadraceps_conformis_obtusus
BAAAAABAAAAABIA
Quadraceps_punctatus1
BAAAAABAAAAABIB
Quadraceps_punctatus2
BAAAAABAAAAABJ
Quadraceps_crassipedalis
BAAAAABAAAAABK
Quadraceps_dasi
BAAAAABAAAAABL
Quadraceps_dominella
BAAAAABAAAAABM
Quadraceps_ellipticus
BAAAAABAAAAABN
Quadraceps_eugrammicus
BAAAAABAAAAABO
Quadraceps_furvus
BAAAAABAAAAABÓ
Quadraceps_punensis
BAAAAABAAAAABÖ
Quadraceps_rubricollis
BAAAAABAAAAABŐ
Quadraceps_ravus
BAAAAABAAAAABP
Quadraceps_hiaticulae
BAAAAABAAAAABQ
Quadraceps_impar
BAAAAABAAAAABR
Quadraceps_junceus
BAAAAABAAAAABS
Quadraceps_latus
BAAAAABAAAAABT
Quadraceps_meinertzhageni
BAAAAABAAAAABU
Quadraceps_neoaustralis
BAAAAABAAAAABÚ
Quadraceps_ruficollis
BAAAAABAAAAABÜ
Quadraceps_schusteri
BAAAAABAAAAABŰ
Quadraceps_similis
BAAAAABAAAAABV
Quadraceps_novaeseelandiae
BAAAAABAAAAABW
Quadraceps_obscurus
BAAAAABAAAAABX
Quadraceps_ochropi
BAAAAABAAAAABY
Quadraceps_ornatus
BAAAAABAAAAABZ
Quadraceps_paludicola
BAAAAABAAAABA
Docophoroides_ferrisi
BAAAAABAAAABB
Docophoroides_ferrisi_irroratae
BAAAAABAAABA
Sae_puf_puellua
BAAAAABAAABBÁ
Sae_sae_sternae
BAAAAABAAABBAAA
Sae_sae_afr_africana1
BAAAAABAAABBAAB
Sae_sae_afr_africana2
BAAAAABAAABBAAC
Sae_sae_afr_africana3
BAAAAABAAABBAAD
Sae_sae_afr_africana4
BAAAAABAAABBAAE
Sae_sae_afr_africana5
BAAAAABAAABBAAF
Sae_sae_afr_africana6
BAAAAABAAABBAAG
Sae_sae_afr_africana7
BAAAAABAAABBAB
Sae_sae_afr_senegalla
BAAAAABAAABBAC
Sae_sae_afr_sycophanta
BAAAAABAAABBB
Sae_sae_albemarlensis
BAAAAABAAABBC
Sae_sae_boschi
BAAAAABAAABBD
Sae_sae_brevicornis
BAAAAABAAABBE
Sae_sae_calva
BAAAAABAAABBÉ
Sae_sae_thompsoni
BAAAAABAAABBF
Sae_sae_celidoxa
BAAAAABAAABBG
Sae_sae_cephalus
BAAAAABAAABBH
Sae_sae_chathamensis
BAAAAABAAABBÍ
Sae_sae_tringae
BAAAAABAAABBIAA
Sae_sae_conica_conica1
BAAAAABAAABBIAB
Sae_sae_conica_conica2
BAAAAABAAABBIB
Sae_sae_conica_naumanni
BAAAAABAAABBJ
Sae_sae_euryrhynctra
BAAAAABAAABBK
Sae_sae_fraterculae
BAAAAABAAABBL
Sae_sae_grylle
BAAAAABAAABBM
Sae_sae_hopkinsi
BAAAAABAAABBN
Sae_sae_inexpectata
BAAAAABAAABBO
Sae_sae_kratochvili
BAAAAABAAABBÓ
Sae_sae_wumisuzumae
BAAAAABAAABBPA
Sae_sae_lari1
BAAAAABAAABBPB
Sae_sae_lari2
BAAAAABAAABBQ
Sae_sae_laticaudata
BAAAAABAAABBR
Sae_sae_limosae
BAAAAABAAABBS
Sae_sae_lobaticeps
BAAAAABAAABBT
Sae_sae_melanocephalus
BAAAAABAAABBU
Sae_sae_merguli
BAAAAABAAABBV
Sae_sae_montereyi
BAAAAABAAABBW
Sae_sae_parvigenitalis
BAAAAABAAABBXA
Sae_sae_platygaster
BAAAAABAAABBXB
Sae_sae_platygaster_ashi
BAAAAABAAABBXC
Sae_sae_platygaster_balati
BAAAAABAAABBXD
Sae_sae_platygaster_cordiceps
BAAAAABAAABBXEA
Sae_sae_platygaster_frater1
BAAAAABAAABBXEB
Sae_sae_platygaster_frater2
BAAAAABAAABBXF
Sae_sae_platygaster_islandica
BAAAAABAAABBXG
Sae_sae_platygaster_jadwigae
BAAAAABAAABBXH
Sae_sae_platygaster_mollis
BAAAAABAAABBXIA
Sae_sae_platygaster_nitzschi1
BAAAAABAAABBXIB
Sae_sae_platygaster_nitzschi2
BAAAAABAAABBXIC
Sae_sae_platygaster_nitzschi3
BAAAAABAAABBXID
Sae_sae_platygaster_nitzschi4
BAAAAABAAABBXJA
Sae_sae_platygaster_pastoris1
BAAAAABAAABBXJB
Sae_sae_platygaster_pastoris2
BAAAAABAAABBXJC
Sae_sae_platygaster_pastoris4
BAAAAABAAABBXK
Sae_sae_platygaster_platygaster
BAAAAABAAABBXL
Sae_sae_platygaster_semivittata
BAAAAABAAABBXM
Sae_sae_platygaster_stenrami
BAAAAABAAABBXNA
Sae_sae_platygaster_temporalis1
BAAAAABAAABBXNB
Sae_sae_platygaster_temporalis2
BAAAAABAAABBXNC
Sae_sae_platygaster_temporalis3
BAAAAABAAABBXO
Sae_sae_platygaster_theresae
BAAAAABAAABBYAA
Sae_sae_sco_humeralis1
BAAAAABAAABBYAB
Sae_sae_sco_humeralis2
BAAAAABAAABBYAC
Sae_sae_sco_humeralis3
BAAAAABAAABBYB
Sae_sae_sco_nearctica
BAAAAABAAABBYC
Sae_sae_sco_scolopacisphaeopodis
BAAAAABAAABBZ
Sae_sae_snyderi
BAAAAABAABAAAAAAA
Podargoecus_papuensis
BAAAAABAABAAAAAAB
Podargoecus_tasmaniensis
BAAAAABAABAAAAABA
Alcedoecus_latigenitalis
BAAAAABAABAAAAABB
Alcedoecus_minor
BAAAAABAABAAAABA
Craspedorrhynchus_americanus
BAAAAABAABAAAABB
Craspedorrhynchus_aquilinus
BAAAAABAABAAAABC
Craspedorrhynchus_fasciati
BAAAAABAABAAAABD
Craspedorrhynchus_fraterculus
BAAAAABAABAAAABE
Craspedorrhynchus_melittoscopus
BAAAAABAABAAAABF
Craspedorrhynchus_nisi
BAAAAABAABAAAABGA
Craspedorrhynchus_platystomus1
BAAAAABAABAAAABGB
Craspedorrhynchus_platystomus2
BAAAAABAABAAAABH
Craspedorrhynchus_ranjhae
BAAAAABAABAAAABI
Craspedorrhynchus_reichelti
BAAAAABAABAAAABJ
Craspedorrhynchus_robustisetosus
BAAAAABAABAAAABK
Craspedorrhynchus_rotundatus
BAAAAABAABAAAABLA
Craspedorrhynchus_spathulatus1
BAAAAABAABAAAABLB
Craspedorrhynchus_spathulatus2
BAAAAABAABAAAABM
Craspedorrhynchus_subbuteonis
BAAAAABAABAAAABN
Craspedorrhynchus_subhaematopus
BAAAAABAABAAAABO
Craspedorrhynchus_triangularis
BAAAAABAABAAABA
Strigiphilus_acadicus
BAAAAABAABAAABB
Strigiphilus_aitkeni
BAAAAABAABAAABC
Strigiphilus_capensis
BAAAAABAABAAABD
Strigiphilus_ceblebrachys
BAAAAABAABAAABE
Strigiphilus_cursitans_
BAAAAABAABAAABF
Strigiphilus_elutus
BAAAAABAABAAABG
Strigiphilus_garylarsoni
BAAAAABAABAAABH
Strigiphilus_heterogenitalis
BAAAAABAABAAABI
Strigiphilus_heterurus
BAAAAABAABAAABJ
Strigiphilus_ketupae
BAAAAABAABAAABK
Strigiphilus_lophostrix
BAAAAABAABAAABL
Strigiphilus_macrogenitalis
BAAAAABAABAAABM
Strigiphilus_microgenitalis
BAAAAABAABAAABN
Strigiphilus_petersoni
BAAAAABAABAAABO
Strigiphilus_rostratus
BAAAAABAABAAABP
Strigiphilus_schemskei
BAAAAABAABAAABQ
Strigiphilus_siamensis
BAAAAABAABAAABR
Strigiphilus_speotyti
BAAAAABAABAAABS
Strigiphilus_splendens
BAAAAABAABAAABT
Strigiphilus_strigis
BAAAAABAABAAABUA
Strigiphilus_syrnii1
BAAAAABAABAAABUB
Strigiphilus_syrnii2
BAAAAABAABAABA
Sturnidoecus_borobodur
BAAAAABAABAABB
Sturnidoecus_caligineus
BAAAAABAABAABC
Sturnidoecus_carpodaci
BAAAAABAABAABD
Sturnidoecus_irritans
BAAAAABAABAABE
Sturnidoecus_orientalis
BAAAAABAABAABF
Sturnidoecus_peguensis
BAAAAABAABAABG
Sturnidoecus_philippensis
BAAAAABAABAABH
Sturnidoecus_stresemanni
BAAAAABAABAABI
Sturnidoecus_sturni
BAAAAABAABAABJ
Sturnidoecus_tulackovae
BAAAAABAABABA
Corcorides_inopinatus
BAAAAABAABABB0
Philopterus_novaezealadiae
BAAAAABAABABB1
Philopterus_turdi
BAAAAABAABABB2
Philopterus_urocissae
BAAAAABAABABB3
Philopterus_vernus
BAAAAABAABABB4
Philopterus_linariae
BAAAAABAABABB5
Philopterus_magnus
BAAAAABAABABB6
Philopterus_microsomaticus
BAAAAABAABABB7
Philopterus_modularis
BAAAAABAABABB8
Philopterus_nativus
BAAAAABAABABB9
Philopterus_nigellatus
BAAAAABAABABBA
Philopterus_albidus
BAAAAABAABABBÁ
Philopterus_ocellatus
BAAAAABAABABBB
Philopterus_alexanderkoenigi
BAAAAABAABABBC
Philopterus_atratus
BAAAAABAABABBD
Philopterus_belskayae
BAAAAABAABABBE
Philopterus_capillatus
BAAAAABAABABBÉ
Philopterus_oenanthae
BAAAAABAABABBFA
Philopterus_citrinellae1
BAAAAABAABABBFB
Philopterus_citrinellae2
BAAAAABAABABBG
Philopterus_clayae
BAAAAABAABABBHA
Philopterus_coarctatus1
BAAAAABAABABBHB
Philopterus_coarctatus2
BAAAAABAABABBI
Philopterus_corvi
BAAAAABAABABBÍ
Philopterus_orinocensis
BAAAAABAABABBJ
Philopterus_craigi
BAAAAABAABABBK
Philopterus_crassipes
BAAAAABAABABBL
Philopterus_cubensis
BAAAAABAABABBM
Philopterus_curvirostrae
BAAAAABAABABBN
Philopterus_dalgleishi
BAAAAABAABABBO
Philopterus_dumani_
BAAAAABAABABBÓ
Philopterus_osborni
BAAAAABAABABBÖ
Philopterus_pallescens
BAAAAABAABABBŐ
Philopterus_phillipi
BAAAAABAABABBP
Philopterus_emiliae
BAAAAABAABABBQ
Philopterus_excisus
BAAAAABAABABBR
Philopterus_extraneus
BAAAAABAABABBS
Philopterus_fortunatus
BAAAAABAABABBT
Philopterus_garruli
BAAAAABAABABBÚ
Philopterus_phylloscopi
BAAAAABAABABBÜ
Philopterus_picae
BAAAAABAABABBŰ
Philopterus_pleschankae
BAAAAABAABABBV
Philopterus_guttatus
BAAAAABAABABBW
Philopterus_hamatus
BAAAAABAABABBX
Philopterus_hanzaki
BAAAAABAABABBY
Philopterus_isabellinae
BAAAAABAABABBZ
Philopterus_lahorensis
BAAAAABAABABCA
Mayriphilopterus_ernsti
BAAAAABAABABCB
Mayriphilopterus_nystalicus
BAAAAABAABABDAA
Philopteroides_cucphuongensis
BAAAAABAABABDAB
Philopteroides_novaezelandiae
BAAAAABAABABDBA
Tyranniphilopterus_beckeri
BAAAAABAABABDBB
Tyranniphilopterus_caiolukasi
BAAAAABAABABDBC
Tyranniphilopterus_cotingae
BAAAAABAABABDBD
Tyranniphilopterus_polioptilus
BAAAAABAABABDCA
Australophilopterus_curviconus
BAAAAABAABABDCB
Australophilopterus_strepericus
BAAAAABAABABDE
Tritabeculus_goshikidori
BAAAAABAABABEA
Cincloecus_americanus
BAAAAABAABABEB
Cincloecus_cincli
BAAAAABAABABEC
Cincloecus_neotropicalis
BAAAAABAABBAA
Penenirmus_albiventris
BAAAAABAABBABA
Penenirmus_auritus1
BAAAAABAABBABB
Penenirmus_auritus2
BAAAAABAABBABC
Penenirmus_auritus3
BAAAAABAABBABD
Penenirmus_auritus4
BAAAAABAABBABE
Penenirmus_auritus5
BAAAAABAABBAC
Penenirmus_barusi
BAAAAABAABBAD
Penenirmus_campephili
BAAAAABAABBAE
Penenirmus_copiosus
BAAAAABAABBAF
Penenirmus_desertus
BAAAAABAABBAG
Penenirmus_digitiformis
BAAAAABAABBAH
Penenirmus_gentilis
BAAAAABAABBAI
Penenirmus_gulosus
BAAAAABAABBAJ
Penenirmus_heteroscelis
BAAAAABAABBAK
Penenirmus_hibari_
BAAAAABAABBAL
Penenirmus_incurvatus
BAAAAABAABBAM
Penenirmus_jungens
BAAAAABAABBAN
Penenirmus_kuxi
BAAAAABAABBAOA
Penenirmus_longuliceps1
BAAAAABAABBAOB
Penenirmus_longuliceps2
BAAAAABAABBAP
Penenirmus_nirmoideus
BAAAAABAABBAQ
Penenirmus_pavlovskyi
BAAAAABAABBAR
Penenirmus_pici
BAAAAABAABBAS
Penenirmus_pikulai
BAAAAABAABBAT
Penenirmus_priniae
BAAAAABAABBAX
Penenirmus_serrilimbus
BAAAAABAABBAY
Penenirmus_zeylanicus
BAAAAABAABBBA
Pseudolipeurus_bonapartei
BAAAAABAABBBB
Pseudolipeurus_macconelli
BAAAAABAABBBC
Pseudolipeurus_tinami_
BAAAAABAABBBD
Pseudolipeurus_verendus
BAAAAABABA
Vernoniella_bergi
BAAAAABABB
Vernoniella_biprosapiae
BAAAAABBAA
Acidoproctus_maximus
BAAAAABBAB
Acidoproctus_moschatae
BAAAAABBAC
Acidoproctus_rostratus
BAAAAABBBA
Bothriometopus_macrocnemis
BAAAAABBBB
Bothriometopus_simillimus
BAAAAABBC
Ornithobius_cygni
BAAAABAA
Rallicola_apt_pilgrimi
BAAAABAB
Rallicola_apt_rodericki
BAAAABB
Rallicola_hui_extinctus
BAAAABC0
Rallicola_ral_ortygometrae
BAAAABC1
Rallicola_ral_palmai
BAAAABC2
Rallicola_ral_parvigenitalis_
BAAAABC3
Rallicola_ral_philippensis
BAAAABC4
Rallicola_ral_picirostris
BAAAABC5
Rallicola_ral_pipraphaga
BAAAABC6
Rallicola_ral_pratti
BAAAABC7
Rallicola_ral_sarothurae
BAAAABC8
Rallicola_ral_scapanoides
BAAAABC9
Rallicola_ral_subporzanae
BAAAABCA
Rallicola_ral_acutifrons
BAAAABCÁ
Rallicola_ral_triangularis
BAAAABCB
Rallicola_ral_advensus
BAAAABCC
Rallicola_ral_affinis
BAAAABCD
Rallicola_ral_andinus
BAAAABCE
Rallicola_ral_bedfordi
BAAAABCÉ
Rallicola_ral_wernecki
BAAAABCF
Rallicola_ral_bisetosus
BAAAABCG
Rallicola_ral_bournei
BAAAABCH
Rallicola_ral_californicus
BAAAABCI
Rallicola_ral_campbelli
BAAAABCÍ
Rallicola_ral_tabuensis
BAAAABCJ
Rallicola_ral_carrikeri
BAAAABCK
Rallicola_ral_cephalosa
BAAAABCL
Rallicola_ral_certhia
BAAAABCM
Rallicola_ral_chunchotambo
BAAAABCN
Rallicola_ral_clayae
BAAAABCO
Rallicola_ral_colombiana
BAAAABCÓ
Rallicola_ral_taylori
BAAAABCÖ
Rallicola_ral_zumpti
BAAAABCŐ
Rallicola_ral_tergalis
BAAAABCP
Rallicola_ral_cornutae
BAAAABCQ
Rallicola_ral_cuspidatus
BAAAABCR
Rallicola_ral_deckeri
BAAAABCS
Rallicola_ral_elliotti
BAAAABCT
Rallicola_ral_ewingi
BAAAABCU
Rallicola_ral_ferrisi
BAAAABCÚ
Rallicola_ral_titicacae
BAAAABCÜ
Rallicola_ral_tompkinsi
BAAAABCŰ
Rallicola_ral_guami
BAAAABCV
Rallicola_ral_flavescens
BAAAABCW
Rallicola_ral_foedus
BAAAABCX
Rallicola_ral_fulicae
BAAAABCY
Rallicola_ral_fuliginosa
BAAAABCZ
Rallicola_ral_funebris
BAAABA
Osculotes_curta
BAAABB
Osculotes_macropoda
BAABAAAAA
Kodocephalon_bradicephalum
BAABAAAAB
Kodocephalon_suborbiculatum
BAABAAABAA
Coloceras_bychovskyi
BAABAAABAB
Coloceras_damicorne
BAABAAABAC
Coloceras_emersoni
BAABAAABADA
Coloceras_piageti
BAABAAABADB
Coloceras_piageti_sofioticus
BAABAAABAE
Coloceras_streptopeliae
BAABAAABBAA
Campanulotes_bidentatus
BAABAAABBAB
Campanulotes_campanulatus
BAABAAABBAC
Campanulotes_elegans
BAABAAABBAD
Campanulotes_flavus
BAABAAABBBA
Physconelloides_australiensis
BAABAAABBBB
Physconelloides_spenceri
BAABAAABBBC
Physconelloides_wisemani
BAABAAABBCA
Auricotes_affinis
BAABAAABBCB
Auricotes_clayae
BAABAAABBDA
Goniocotes_chrysocephalus
BAABAAABBDB
Goniocotes_crossoptiloni
BAABAAABBDC
Goniocotes_megalocephalus
BAABAAABBDD
Goniocotes_microthorax
BAABAAABBDE
Goniocotes_pusillus
BAABAAABBDF
Goniocotes_tetraophasis
BAABAAAC
Labicotes_guttatus
BAABAAAD1
Goniodes_securiger
BAABAAAD2
Goniodes_sinensis
BAABAAAD3
Goniodes_spinicornis
BAABAAAD4
Goniodes_temporalis_
BAABAAAD5
Goniodes_tetraonis
BAABAAAD6
Goniodes_tragopan
BAABAAADA
Goniodes_ammoperdix
BAABAAADÁ
Goniodes_leiopae
BAABAAADB
Goniodes_assimilis
BAABAAADC
Goniodes_astrocephalus
BAABAAADD
Goniodes_australis
BAABAAADE
Goniodes_bituberculatus
BAABAAADÉ
Goniodes_longus
BAABAAADF
Goniodes_capitatus
BAABAAADG
Goniodes_centrocerci
BAABAAADH
Goniodes_cervinicornis
BAABAAADI
Goniodes_chrysolophi
BAABAAADÍ
Goniodes_minor
BAABAAADJ
Goniodes_colchici
BAABAAADK
Goniodes_columbianus_
BAABAAADL
Goniodes_coronatus
BAABAAADM
Goniodes_costatus
BAABAAADN
Goniodes_crossoptilon
BAABAAADO
Goniodes_curtiprothorax
BAABAAADÓ
Goniodes_oreophilus
BAABAAADÖ
Goniodes_nebraskensis
BAABAAADŐ
Goniodes_ocellatus
BAABAAADP
Goniodes_diardi
BAABAAADQA
Goniodes_dispar1
BAABAAADQB
Goniodes_dispar2
BAABAAADR
Goniodes_eurygaster
BAABAAADS
Goniodes_hopkinsi
BAABAAADT
Goniodes_humiae
BAABAAADU
Goniodes_indicus
BAABAAADÚ
Goniodes_ortygis
BAABAAADÜ
Goniodes_processus
BAABAAADŰ
Goniodes_sectus
BAABAAADX
Goniodes_ithaginis
BAABAAADY
Goniodes_keleri
BAABAAADZA
Goniodes_lagopi1
BAABAAADZB
Goniodes_lagopi2
BAABAAAEA
Chelopistes_craxae
BAABAAAEBA
Chelopistes_dendortyx1
BAABAAAEBB
Chelopistes_dendortyx2
BAABAAAEBC
Chelopistes_dendrortyx_subsimilis
BAABAAAEC
Chelopistes_elogatus
BAABAAAED
Chelopistes_guttata
BAABAAAEE
Chelopistes_heterurus
BAABAAAEFA
Chelopistes_latafrons_mira
BAABAAAEFB
Chelopistes_latafrons1
BAABAAAEFC
Chelopistes_latafrons2
BAABAAAEG
Chelopistes_lervicola
BAABAAAEH
Chelopistes_leucolaema
BAABAAAEI
Chelopistes_longicephala
BAABAAAEJ
Chelopistes_longisetosa
BAABAAAEK
Chelopistes_macropoda
BAABAAAEL
Chelopistes_melanonotus
BAABAAAEM
Chelopistes_mexicanus
BAABAAAEN
Chelopistes_minutus
BAABAAAEO
Chelopistes_oculari
BAABAAAEP
Chelopistes_quadratus
BAABAAAEQ
Chelopistes_setosus
BAABAABAA
Austrogoniodes_vanalphenae
BAABAABAB
Austrogonoides_antarcticus
BAABAABAC
Austrogonoides_cristati
BAABAABAD
Austrogonoides_demersus
BAABAABAE
Austrogonoides_gressitti1
BAABAABAF
Austrogonoides_gressitti2
BAABAABAG
Austrogonoides_metoecus
BAABAABBAAA
Ornicholax_robustus
BAABAABBAAB
Kelloggia_brevipes
[truncated: 558 more rows]
