# Supplementary material for: Rensch’s rule in avian lice: contradictory allometric trends for sexual size dimorphism
Source: Sci Rep. 2019 May 27;9:7908. doi: 10.1038/s41598-019-44370-5 (PMC6536520; doi:10.1038/s41598-019-44370-5)
Supplement: Supplementary file 3 — Supplementary Code S3: Analysis in R [file 41598_2019_44370_MOESM3_ESM.txt]

#R version 3.4.4
library(ape) #5.0
library(phytools) #0.6-44
library(ggplot2) #2.2.1
library(RcmdrMisc) #1.0-5

#Set your work directory
setwd("")

########### Louse families: Data and phylogeny subsets #############
#Importing family data
louse_data=read.table("Supplementary_Data_S1_Louse_family_data_Renschs_rule_in_avian_lice_contradictory_allometric_trends_for_sexual_size_dimorphism_I_S_PIROSS_A_HARNOS_L_ROZSA.csv", sep=",", dec=".", quote = '"',header = T) #Importing data
louse_data$louse_family=factor(louse_data$louse_family) #Converting louse family variable to factor
levels(louse_data$louse_family)=c("M","P","R") #Renaming factor levels: M: Menoponidae, P:Philopteridae, R: Ricinidae
louse_data$louse_family=relevel(louse_data$louse_family, ref="P") #Setting reference factor level
row.names(louse_data) = louse_data[["louse_species"]] #Setting row names (louse species names)

louse_data$log_male_total_body_length=log(louse_data$male_total_body_length) #Calculating log body lengths
louse_data$log_female_total_body_length=log(louse_data$female_total_body_length) #Calculating log body lengths
louse_data$m_f_rat=louse_data$male_total_body_length/louse_data$female_total_body_length #Calculating male/female body lengths

#Importing family tree
louse_tree=read.caic("Supplementary_Data_S2_Louse_family_phylogeny_Renschs_rule_in_avian_lice_contradictory_allometric_trends_for_sexual_size_dimorphism_I_S_PIROSS_A_HARNOS_L_ROZSA.csv", fileEncoding = "UTF-8") 
louse_tree2=drop.tip(louse_tree, setdiff(as.character(louse_tree[["tip.label"]]),louse_data$louse_species))
louse_tree2
louse_tree3=compute.brlen(louse_tree2)
louse_tree3

#Family subsets
#Philopteridae
louse_data_P=droplevels(louse_data[louse_data$louse_family=="P",]) #Data subset
louse_tree_P=drop.tip(louse_tree3, setdiff(as.character(louse_tree3[["tip.label"]]),louse_data_P$louse_species)) #Phylogeny subset
P_log_male=louse_data_P$log_male_total_body_length #log(male body length)
names(P_log_male)=louse_data_P$louse_species #naming vector elements
P_log_female=louse_data_P$log_female_total_body_length #log(female body length)
names(P_log_female)=louse_data_P$louse_species #naming vector elements

#Menoponidae
louse_data_M=droplevels(louse_data[louse_data$louse_family=="M",]) #Data subset
louse_tree_M=drop.tip(louse_tree3, setdiff(as.character(louse_tree3[["tip.label"]]),louse_data_M$louse_species)) #Mhylogeny subset
M_log_male=louse_data_M$log_male_total_body_length #log(male body length)
names(M_log_male)=louse_data_M$louse_species #naming vector elements
M_log_female=louse_data_M$log_female_total_body_length #log(female body length)
names(M_log_female)=louse_data_M$louse_species #naming vector elements

#Ricinidae
louse_data_R=droplevels(louse_data[louse_data$louse_family=="R",]) #Data subset
louse_tree_R=drop.tip(louse_tree3, setdiff(as.character(louse_tree3[["tip.label"]]),louse_data_R$louse_species)) #Rhylogeny subset
R_log_male=louse_data_R$log_male_total_body_length #log(male body length)
names(R_log_male)=louse_data_R$louse_species #naming vector elements
R_log_female=louse_data_R$log_female_total_body_length  #log(female body length)
names(R_log_female)=louse_data_R$louse_species #naming vector elements

########### Louse families: Phylogenetic RMA regression #############
#Philopteridae
rensch_phyl_RMA_P=phyl.RMA(x=P_log_female,y=P_log_male, method="lambda",tree = louse_tree_P)
rensch_phyl_RMA_P

#Menoponidae
rensch_phyl_RMA_M=phyl.RMA(x=M_log_female,y=M_log_male, method="lambda",tree = louse_tree_M)
rensch_phyl_RMA_M

#Ricinidae
rensch_phyl_RMA_R=phyl.RMA(x=R_log_female,y=R_log_male, method="lambda",tree = louse_tree_R)
rensch_phyl_RMA_R

########## Louse families: Phylogenetic RMA regression - Jackknife influence diagnostics ##########
#Philopteridae
#Could take a long time to run!
rensch_phyl_RMA_P_jk_results=data.frame(row_num=1:length(P_log_female), beta1=NA, r2=NA, p=NA)
for(i in 1:length(P_log_female)){
  louse_tree_P_jk=drop.tip(louse_tree_P, setdiff(as.character(louse_tree_P[["tip.label"]]),names(P_log_female[-i]))) #Phylogeny subset
  rensch_phyl_RMA_P_jk=phyl.RMA(x=P_log_female[-i],y=P_log_male[-i], method="lambda",tree = louse_tree_P_jk)
  rensch_phyl_RMA_P_jk_results[i,2:4]=c(rensch_phyl_RMA_P_jk$RMA.beta[2],rensch_phyl_RMA_P_jk$test[c(1,4)])
  print(paste(i,"out of",length(P_log_female),"done."))
}
write.csv(rensch_phyl_RMA_P_jk_results,"rensch_phyl_RMA_P_jk_results.csv", row.names = F)

summary(rensch_phyl_RMA_P_jk_results[,-1])
#The effect (in %) on the slope of the most influental point in the model
(rensch_phyl_RMA_P_influence=max((rensch_phyl_RMA_P_jk_results$beta1-rensch_phyl_RMA_P$RMA.beta[2])/rensch_phyl_RMA_P$RMA.beta[2]*100))


#Menoponidae
#Could take a long time to run!
rensch_phyl_RMA_M_jk_results=data.frame(row_num=1:length(M_log_female), beta1=NA, r2=NA, p=NA)
for(i in 1:length(M_log_female)){
  louse_tree_M_jk=drop.tip(louse_tree_M, setdiff(as.character(louse_tree_M[["tip.label"]]),names(M_log_female[-i]))) #Phylogeny subset
  rensch_phyl_RMA_M_jk=phyl.RMA(x=M_log_female[-i],y=M_log_male[-i], method="lambda",tree = louse_tree_M_jk)
  rensch_phyl_RMA_M_jk_results[i,2:4]=c(rensch_phyl_RMA_M_jk$RMA.beta[2],rensch_phyl_RMA_M_jk$test[c(1,4)])
  print(paste(i,"out of",length(M_log_female),"done."))
}
write.csv(rensch_phyl_RMA_M_jk_results,"rensch_phyl_RMA_M_jk_results.csv", row.names = F)

summary(rensch_phyl_RMA_M_jk_results[,-1])
#The effect (in %) on the slope of the most influental point in the model
(rensch_phyl_RMA_M_influence=max((rensch_phyl_RMA_M_jk_results$beta1-rensch_phyl_RMA_M$RMA.beta[2])/rensch_phyl_RMA_M$RMA.beta[2]*100))

#Ricinidae
rensch_phyl_RMA_R_jk_results=data.frame(row_num=1:length(R_log_female), beta1=NA, r2=NA, p=NA)
for(i in 1:length(R_log_female)){
  louse_tree_R_jk=drop.tip(louse_tree_R, setdiff(as.character(louse_tree_R[["tip.label"]]),names(R_log_female[-i]))) #Phylogeny subset
  rensch_phyl_RMA_R_jk=phyl.RMA(x=R_log_female[-i],y=R_log_male[-i], method="lambda",tree = louse_tree_R_jk)
  rensch_phyl_RMA_R_jk_results[i,2:4]=c(rensch_phyl_RMA_R_jk$RMA.beta[2],rensch_phyl_RMA_R_jk$test[c(1,4)])
  print(paste(i,"out of",length(R_log_female),"done."))
}
write.csv(rensch_phyl_RMA_R_jk_results,"rensch_phyl_RMA_R_jk_results.csv", row.names = F)

summary(rensch_phyl_RMA_R_jk_results[,-1])
#The effect (in %) on the slope of the most influental point in the model
(rensch_phyl_RMA_R_influence=max((rensch_phyl_RMA_R_jk_results$beta1-rensch_phyl_RMA_R$RMA.beta[2])/rensch_phyl_RMA_R$RMA.beta[2]*100))

########### Philopteridae and Menoponidae by host orders: Data and phylogeny subsets #############
#Louse families from different orders subsets
#Philopteridae - Passeriformes
louse_data_P_Passeriformes=droplevels(louse_data[louse_data$louse_family=="P"&louse_data$order=="Passeriformes",]) #Data subset
louse_tree_P_Passeriformes=drop.tip(louse_tree3, setdiff(as.character(louse_tree3[["tip.label"]]),louse_data_P_Passeriformes$louse_species)) #Phylogeny subset
P_Passeriformes_log_male=log(louse_data_P_Passeriformes$male_total_body_length) #log(male body length)
names(P_Passeriformes_log_male)=louse_data_P_Passeriformes$louse_species #naming vector elements
P_Passeriformes_log_female=log(louse_data_P_Passeriformes$female_total_body_length) #log(female body length)
names(P_Passeriformes_log_female)=louse_data_P_Passeriformes$louse_species #naming vector elements

#Menoponidae - Passeriformes
louse_data_M_Passeriformes=droplevels(louse_data[louse_data$louse_family=="M"&louse_data$order=="Passeriformes",]) #Data subset
louse_tree_M_Passeriformes=drop.tip(louse_tree3, setdiff(as.character(louse_tree3[["tip.label"]]),louse_data_M_Passeriformes$louse_species)) #Phylogeny subset
M_Passeriformes_log_male=log(louse_data_M_Passeriformes$male_total_body_length) #log(male body length)
names(M_Passeriformes_log_male)=louse_data_M_Passeriformes$louse_species #naming vector elements
M_Passeriformes_log_female=log(louse_data_M_Passeriformes$female_total_body_length) #log(female body length)
names(M_Passeriformes_log_female)=louse_data_M_Passeriformes$louse_species #naming vector elements

#Philopteridae - Charadriiformes
louse_data_P_Charadriiformes=droplevels(louse_data[louse_data$louse_family=="P"&louse_data$order=="Charadriiformes",]) #Data subset
louse_tree_P_Charadriiformes=drop.tip(louse_tree3, setdiff(as.character(louse_tree3[["tip.label"]]),louse_data_P_Charadriiformes$louse_species)) #Phylogeny subset
P_Charadriiformes_log_male=log(louse_data_P_Charadriiformes$male_total_body_length) #log(male body length)
names(P_Charadriiformes_log_male)=louse_data_P_Charadriiformes$louse_species #naming vector elements
P_Charadriiformes_log_female=log(louse_data_P_Charadriiformes$female_total_body_length) #log(female body length)
names(P_Charadriiformes_log_female)=louse_data_P_Charadriiformes$louse_species #naming vector elements

#Menoponidae - Charadriiformes
louse_data_M_Charadriiformes=droplevels(louse_data[louse_data$louse_family=="M"&louse_data$order=="Charadriiformes",]) #Data subset
louse_tree_M_Charadriiformes=drop.tip(louse_tree3, setdiff(as.character(louse_tree3[["tip.label"]]),louse_data_M_Charadriiformes$louse_species)) #Phylogeny subset
M_Charadriiformes_log_male=log(louse_data_M_Charadriiformes$male_total_body_length) #log(male body length)
names(M_Charadriiformes_log_male)=louse_data_M_Charadriiformes$louse_species #naming vector elements
M_Charadriiformes_log_female=log(louse_data_M_Charadriiformes$female_total_body_length) #log(female body length)
names(M_Charadriiformes_log_female)=louse_data_M_Charadriiformes$louse_species #naming vector elements

#Philopteridae - Galliformes
louse_data_P_Galliformes=droplevels(louse_data[louse_data$louse_family=="P"&louse_data$order=="Galliformes",]) #Data subset
louse_tree_P_Galliformes=drop.tip(louse_tree3, setdiff(as.character(louse_tree3[["tip.label"]]),louse_data_P_Galliformes$louse_species)) #Phylogeny subset
P_Galliformes_log_male=log(louse_data_P_Galliformes$male_total_body_length) #log(male body length)
names(P_Galliformes_log_male)=louse_data_P_Galliformes$louse_species #naming vector elements
P_Galliformes_log_female=log(louse_data_P_Galliformes$female_total_body_length) #log(female body length)
names(P_Galliformes_log_female)=louse_data_P_Galliformes$louse_species #naming vector elements

#Menoponidae - Galliformes
louse_data_M_Galliformes=droplevels(louse_data[louse_data$louse_family=="M"&louse_data$order=="Galliformes",]) #Data subset
louse_tree_M_Galliformes=drop.tip(louse_tree3, setdiff(as.character(louse_tree3[["tip.label"]]),louse_data_M_Galliformes$louse_species)) #Phylogeny subset
M_Galliformes_log_male=log(louse_data_M_Galliformes$male_total_body_length) #log(male body length)
names(M_Galliformes_log_male)=louse_data_M_Galliformes$louse_species #naming vector elements
M_Galliformes_log_female=log(louse_data_M_Galliformes$female_total_body_length) #log(female body length)
names(M_Galliformes_log_female)=louse_data_M_Galliformes$louse_species #naming vector elements


########### Philopteridae and Menoponidae by host orders: Phylogenetic RMA regression #############
#Philopteridae - Passeriformes
rensch_phyl_RMA_P_Passeriformes=phyl.RMA(x=P_Passeriformes_log_female,y=P_Passeriformes_log_male, method="lambda",tree = louse_tree_P_Passeriformes)
rensch_phyl_RMA_P_Passeriformes

#Menoponidae - Passeriformes
rensch_phyl_RMA_M_Passeriformes=phyl.RMA(x=M_Passeriformes_log_female,y=M_Passeriformes_log_male, method="lambda",tree = louse_tree_M_Passeriformes)
rensch_phyl_RMA_M_Passeriformes

#Philopteridae - Charadriiformes
rensch_phyl_RMA_P_Charadriiformes=phyl.RMA(x=P_Charadriiformes_log_female,y=P_Charadriiformes_log_male, method="lambda",tree = louse_tree_P_Charadriiformes)
rensch_phyl_RMA_P_Charadriiformes

#Menoponidae - Charadriiformes
rensch_phyl_RMA_M_Charadriiformes=phyl.RMA(x=M_Charadriiformes_log_female,y=M_Charadriiformes_log_male, method="lambda",tree = louse_tree_M_Charadriiformes)
rensch_phyl_RMA_M_Charadriiformes

#Philopteridae - Galliformes
rensch_phyl_RMA_P_Galliformes=phyl.RMA(x=P_Galliformes_log_female,y=P_Galliformes_log_male, method="lambda",tree = louse_tree_P_Galliformes)
rensch_phyl_RMA_P_Galliformes

#Menoponidae - Galliformes
rensch_phyl_RMA_M_Galliformes=phyl.RMA(x=M_Galliformes_log_female,y=M_Galliformes_log_male, method="lambda",tree = louse_tree_M_Galliformes)
rensch_phyl_RMA_M_Galliformes

########## Philopteridae and Menoponidae by host orders: Phylogenetic RMA regression - Jackknife influence diagnostics ##########
#Philopteridae - Passeriformes
rensch_phyl_RMA_P_Passeriformes_jk_results=data.frame(row_num=1:length(P_Passeriformes_log_female), beta1=NA, r2=NA, p=NA)
for(i in 1:length(P_Passeriformes_log_female)){
  louse_tree_P_Passeriformes_jk=drop.tip(louse_tree_P_Passeriformes, setdiff(as.character(louse_tree_P_Passeriformes[["tip.label"]]),names(P_Passeriformes_log_female[-i]))) #Phylogeny subset
  rensch_phyl_RMA_P_Passeriformes_jk=phyl.RMA(x=P_Passeriformes_log_female[-i],y=P_Passeriformes_log_male[-i], method="lambda",tree = louse_tree_P_Passeriformes_jk)
  rensch_phyl_RMA_P_Passeriformes_jk_results[i,2:4]=c(rensch_phyl_RMA_P_Passeriformes_jk$RMA.beta[2],rensch_phyl_RMA_P_Passeriformes_jk$test[c(1,4)])
  print(paste(i,"out of",length(P_Passeriformes_log_female),"done."))
}
write.csv(rensch_phyl_RMA_P_Passeriformes_jk_results,"rensch_phyl_RMA_P_Passeriformes_jk_results.csv", row.names = F)

summary(rensch_phyl_RMA_P_Passeriformes_jk_results[,-1])
#The effect (in %) on the slope of the most influental point in the model
(rensch_phyl_RMA_P_Passeriformes_influence=max((rensch_phyl_RMA_P_Passeriformes_jk_results$beta1-rensch_phyl_RMA_P_Passeriformes$RMA.beta[2])/rensch_phyl_RMA_P_Passeriformes$RMA.beta[2]*100))

#Menoponidae - Passeriformes
rensch_phyl_RMA_M_Passeriformes_jk_results=data.frame(row_num=1:length(M_Passeriformes_log_female), beta1=NA, r2=NA, p=NA)
for(i in 1:length(M_Passeriformes_log_female)){
  louse_tree_M_Passeriformes_jk=drop.tip(louse_tree_M_Passeriformes, setdiff(as.character(louse_tree_M_Passeriformes[["tip.label"]]),names(M_Passeriformes_log_female[-i]))) #Phylogeny subset
  rensch_phyl_RMA_M_Passeriformes_jk=phyl.RMA(x=M_Passeriformes_log_female[-i],y=M_Passeriformes_log_male[-i], method="lambda",tree = louse_tree_M_Passeriformes_jk)
  rensch_phyl_RMA_M_Passeriformes_jk_results[i,2:4]=c(rensch_phyl_RMA_M_Passeriformes_jk$RMA.beta[2],rensch_phyl_RMA_M_Passeriformes_jk$test[c(1,4)])
  print(paste(i,"out of",length(M_Passeriformes_log_female),"done."))
}
write.csv(rensch_phyl_RMA_M_Passeriformes_jk_results,"rensch_phyl_RMA_M_Passeriformes_jk_results.csv", row.names = F)

summary(rensch_phyl_RMA_M_Passeriformes_jk_results[,-1])
#The effect (in %) on the slope of the most influental point in the model
(rensch_phyl_RMA_M_Passeriformes_influence=max((rensch_phyl_RMA_M_Passeriformes_jk_results$beta1-rensch_phyl_RMA_M_Passeriformes$RMA.beta[2])/rensch_phyl_RMA_M_Passeriformes$RMA.beta[2]*100))

#Philopteridae - Charadriiformes
rensch_phyl_RMA_P_Charadriiformes_jk_results=data.frame(row_num=1:length(P_Charadriiformes_log_female), beta1=NA, r2=NA, p=NA)
for(i in 1:length(P_Charadriiformes_log_female)){
  louse_tree_P_Charadriiformes_jk=drop.tip(louse_tree_P_Charadriiformes, setdiff(as.character(louse_tree_P_Charadriiformes[["tip.label"]]),names(P_Charadriiformes_log_female[-i]))) #Phylogeny subset
  rensch_phyl_RMA_P_Charadriiformes_jk=phyl.RMA(x=P_Charadriiformes_log_female[-i],y=P_Charadriiformes_log_male[-i], method="lambda",tree = louse_tree_P_Charadriiformes_jk)
  rensch_phyl_RMA_P_Charadriiformes_jk_results[i,2:4]=c(rensch_phyl_RMA_P_Charadriiformes_jk$RMA.beta[2],rensch_phyl_RMA_P_Charadriiformes_jk$test[c(1,4)])
  print(paste(i,"out of",length(P_Charadriiformes_log_female),"done."))
}
write.csv(rensch_phyl_RMA_P_Charadriiformes_jk_results,"rensch_phyl_RMA_P_Charadriiformes_jk_results.csv", row.names = F)

summary(rensch_phyl_RMA_P_Charadriiformes_jk_results[,-1])
#The effect (in %) on the slope of the most influental point in the model
(rensch_phyl_RMA_P_Charadriiformes_influence=max((rensch_phyl_RMA_P_Charadriiformes_jk_results$beta1-rensch_phyl_RMA_P_Charadriiformes$RMA.beta[2])/rensch_phyl_RMA_P_Charadriiformes$RMA.beta[2]*100))

#Menoponidae - Charadriiformes
rensch_phyl_RMA_M_Charadriiformes_jk_results=data.frame(row_num=1:length(M_Charadriiformes_log_female), beta1=NA, r2=NA, p=NA)
for(i in 1:length(M_Charadriiformes_log_female)){
  louse_tree_M_Charadriiformes_jk=drop.tip(louse_tree_M_Charadriiformes, setdiff(as.character(louse_tree_M_Charadriiformes[["tip.label"]]),names(M_Charadriiformes_log_female[-i]))) #Phylogeny subset
  rensch_phyl_RMA_M_Charadriiformes_jk=phyl.RMA(x=M_Charadriiformes_log_female[-i],y=M_Charadriiformes_log_male[-i], method="lambda",tree = louse_tree_M_Charadriiformes_jk)
  rensch_phyl_RMA_M_Charadriiformes_jk_results[i,2:4]=c(rensch_phyl_RMA_M_Charadriiformes_jk$RMA.beta[2],rensch_phyl_RMA_M_Charadriiformes_jk$test[c(1,4)])
  print(paste(i,"out of",length(M_Charadriiformes_log_female),"done."))
}
write.csv(rensch_phyl_RMA_M_Charadriiformes_jk_results,"rensch_phyl_RMA_M_Charadriiformes_jk_results.csv", row.names = F)

summary(rensch_phyl_RMA_M_Charadriiformes_jk_results[,-1])
#The effect (in %) on the slope of the most influental point in the model
(rensch_phyl_RMA_M_Charadriiformes_influence=max((rensch_phyl_RMA_M_Charadriiformes_jk_results$beta1-rensch_phyl_RMA_M_Charadriiformes$RMA.beta[2])/rensch_phyl_RMA_M_Charadriiformes$RMA.beta[2]*100))

#Philopteridae - Galliformes
rensch_phyl_RMA_P_Galliformes_jk_results=data.frame(row_num=1:length(P_Galliformes_log_female), beta1=NA, r2=NA, p=NA)
for(i in 1:length(P_Galliformes_log_female)){
  louse_tree_P_Galliformes_jk=drop.tip(louse_tree_P_Galliformes, setdiff(as.character(louse_tree_P_Galliformes[["tip.label"]]),names(P_Galliformes_log_female[-i]))) #Phylogeny subset
  rensch_phyl_RMA_P_Galliformes_jk=phyl.RMA(x=P_Galliformes_log_female[-i],y=P_Galliformes_log_male[-i], method="lambda",tree = louse_tree_P_Galliformes_jk)
  rensch_phyl_RMA_P_Galliformes_jk_results[i,2:4]=c(rensch_phyl_RMA_P_Galliformes_jk$RMA.beta[2],rensch_phyl_RMA_P_Galliformes_jk$test[c(1,4)])
  print(paste(i,"out of",length(P_Galliformes_log_female),"done."))
}
write.csv(rensch_phyl_RMA_P_Galliformes_jk_results,"rensch_phyl_RMA_P_Galliformes_jk_results.csv", row.names = F)

summary(rensch_phyl_RMA_P_Galliformes_jk_results[,-1])
#The effect (in %) on the slope of the most influental point in the model
(rensch_phyl_RMA_P_Galliformes_influence=max((rensch_phyl_RMA_P_Galliformes_jk_results$beta1-rensch_phyl_RMA_P_Galliformes$RMA.beta[2])/rensch_phyl_RMA_P_Galliformes$RMA.beta[2]*100))

#Menoponidae - Galliformes
rensch_phyl_RMA_M_Galliformes_jk_results=data.frame(row_num=1:length(M_Galliformes_log_female), beta1=NA, r2=NA, p=NA)
for(i in 1:length(M_Galliformes_log_female)){
  louse_tree_M_Galliformes_jk=drop.tip(louse_tree_M_Galliformes, setdiff(as.character(louse_tree_M_Galliformes[["tip.label"]]),names(M_Galliformes_log_female[-i]))) #Phylogeny subset
  rensch_phyl_RMA_M_Galliformes_jk=phyl.RMA(x=M_Galliformes_log_female[-i],y=M_Galliformes_log_male[-i], method="lambda",tree = louse_tree_M_Galliformes_jk)
  rensch_phyl_RMA_M_Galliformes_jk_results[i,2:4]=c(rensch_phyl_RMA_M_Galliformes_jk$RMA.beta[2],rensch_phyl_RMA_M_Galliformes_jk$test[c(1,4)])
  print(paste(i,"out of",length(M_Galliformes_log_female),"done."))
}
write.csv(rensch_phyl_RMA_M_Galliformes_jk_results,"rensch_phyl_RMA_M_Galliformes_jk_results.csv", row.names = F)

summary(rensch_phyl_RMA_M_Galliformes_jk_results[,-1])
#The effect (in %) on the slope of the most influental point in the model
(rensch_phyl_RMA_M_Galliformes_influence=max((rensch_phyl_RMA_M_Galliformes_jk_results$beta1-rensch_phyl_RMA_M_Galliformes$RMA.beta[2])/rensch_phyl_RMA_M_Galliformes$RMA.beta[2]*100))


########### Table 1: Descriptive statistics of male, female body lengths (μm) and host weights (g) ############
table_body_length_descriptives=data.frame(group=c("Philopteridae","Menoponidae","Ricinidae",
                                                  "Philopteridae_Passeriformes","Menoponidae_Passeriformes",
                                                  "Philopteridae_Charadriiformes","Menoponidae_Charadriiformes",
                                                  "Philopteridae_Galliformes","Menoponidae_Galliformes"),
                                          male_mean=NA,male_sd=NA,female_mean=NA,female_sd=NA,male_female_ratio_mean=NA,male_female_ratio_sd=NA,host_weight_mean=NA,host_weight_sd=NA,N=NA)

table_body_length_descriptives[1,2:10]=c(t(numSummary(louse_data_P[,c("male_total_body_length","female_total_body_length","m_f_rat","host_weight")], 
            statistics = c("mean","sd"))$table),numSummary(louse_data_P[,c("male_total_body_length","female_total_body_length","m_f_rat","host_weight")], 
                                                           statistics = c("mean","sd"))$n[1])
table_body_length_descriptives[2,2:10]=c(t(numSummary(louse_data_M[,c("male_total_body_length","female_total_body_length","m_f_rat","host_weight")], 
                                                     statistics = c("mean","sd"))$table),numSummary(louse_data_M[,c("male_total_body_length","female_total_body_length","m_f_rat","host_weight")], 
                                                                                                    statistics = c("mean","sd"))$n[1])
table_body_length_descriptives[3,2:10]=c(t(numSummary(louse_data_R[,c("male_total_body_length","female_total_body_length","m_f_rat","host_weight")], 
                                                     statistics = c("mean","sd"))$table),numSummary(louse_data_R[,c("male_total_body_length","female_total_body_length","m_f_rat","host_weight")], 
                                                                                                    statistics = c("mean","sd"))$n[1])
table_body_length_descriptives[4,2:10]=c(t(numSummary(louse_data_P_Passeriformes[,c("male_total_body_length","female_total_body_length","m_f_rat","host_weight")], 
                                                     statistics = c("mean","sd"))$table),numSummary(louse_data_P_Passeriformes[,c("male_total_body_length","female_total_body_length","m_f_rat","host_weight")], 
                                                                                                    statistics = c("mean","sd"))$n[1])
table_body_length_descriptives[5,2:10]=c(t(numSummary(louse_data_M_Passeriformes[,c("male_total_body_length","female_total_body_length","m_f_rat","host_weight")], 
                                                     statistics = c("mean","sd"))$table),numSummary(louse_data_M_Passeriformes[,c("male_total_body_length","female_total_body_length","m_f_rat","host_weight")], 
                                                                                                    statistics = c("mean","sd"))$n[1])
table_body_length_descriptives[6,2:10]=c(t(numSummary(louse_data_P_Charadriiformes[,c("male_total_body_length","female_total_body_length","m_f_rat","host_weight")], 
                                                     statistics = c("mean","sd"))$table),numSummary(louse_data_P_Charadriiformes[,c("male_total_body_length","female_total_body_length","m_f_rat","host_weight")], 
                                                                                                    statistics = c("mean","sd"))$n[1])
table_body_length_descriptives[7,2:10]=c(t(numSummary(louse_data_M_Charadriiformes[,c("male_total_body_length","female_total_body_length","m_f_rat","host_weight")], 
                                                     statistics = c("mean","sd"))$table),numSummary(louse_data_M_Charadriiformes[,c("male_total_body_length","female_total_body_length","m_f_rat","host_weight")], 
                                                                                                    statistics = c("mean","sd"))$n[1])
table_body_length_descriptives[8,2:10]=c(t(numSummary(louse_data_P_Galliformes[,c("male_total_body_length","female_total_body_length","m_f_rat","host_weight")], 
                                                     statistics = c("mean","sd"))$table),numSummary(louse_data_P_Galliformes[,c("male_total_body_length","female_total_body_length","m_f_rat","host_weight")], 
                                                                                                    statistics = c("mean","sd"))$n[1])
table_body_length_descriptives[9,2:10]=c(t(numSummary(louse_data_M_Galliformes[,c("male_total_body_length","female_total_body_length","m_f_rat","host_weight")], 
                                                     statistics = c("mean","sd"))$table),numSummary(louse_data_M_Galliformes[,c("male_total_body_length","female_total_body_length","m_f_rat","host_weight")], 
                                                                                                    statistics = c("mean","sd"))$n[1])
table_body_length_descriptives[c(2:5,8:9)]=round(table_body_length_descriptives[c(2:5,8:9)], digits = 0)
table_body_length_descriptives[6:7]=round(table_body_length_descriptives[6:7], digits = 2)
table_body_length_descriptives
write.csv(table_body_length_descriptives,"Table_1_Body_length_descriptives.csv",row.names = F)

############### Table 2: Species closest to different quantiles of male relative sizes with male and female body lengths and host masses ###############
#0.025 quantile of relative male size, realtive male size, male body length, female body length, host weight, louse species name, host species name
relative_male_size_quantiles_table=data.frame(groups=c(rep("Louse families",9),rep("Philopterid and Menoponid lice from different host orders",18)),
                                              family_hostorder_ecomorph=c("Philopteridae","Philopteridae","Philopteridae",
                                                                          "Menoponidae","Menoponidae","Menoponidae",
                                                                          "Ricinidae","Ricinidae","Ricinidae",
                                                                          "Philopteridae from Passeriformes","Philopteridae from Passeriformes","Philopteridae from Passeriformes",
                                                                          "Menoponidae from Passeriformes","Menoponidae from Passeriformes","Menoponidae from Passeriformes",
                                                                          "Philopteridae from Charadriiformes","Philopteridae from Charadriiformes","Philopteridae from Charadriiformes",
                                                                          "Menoponidae from Charadriiformes","Menoponidae from Charadriiformes","Menoponidae from Charadriiformes",
                                                                          "Philopteridae from Galliformes","Philopteridae from Galliformes","Philopteridae from Galliformes",
                                                                          "Menoponidae from Galliformes","Menoponidae from Galliformes","Menoponidae from Galliformes"),
                                              quantile=c(rep(c("2.5%","50%","97.5%"),9)),
                                              realtive_male_size=NA,
                                              male_body_length=NA,
                                              female_body_length=NA,
                                              host_weight=NA,
                                              louse_species_name=NA,
                                              host_species_name=NA
)

#Philopteridae
louse_data_P$louse_species=as.character(louse_data_P$louse_species)
louse_data_P$host_species=as.character(louse_data_P$host_species)
P_quantiles=numSummary(louse_data_P$m_f_rat, statistics = "quantiles", quantiles = c(0.025,0.5, 0.975))$table #Calculating the quantiles of relative male sizes
relative_male_size_quantiles_table[1,4:9]=louse_data_P[which(abs(louse_data_P$m_f_rat-P_quantiles[1])==min(abs(louse_data_P$m_f_rat-P_quantiles[1]))),c("m_f_rat","male_total_body_length","female_total_body_length","host_weight","louse_species","host_species")][1,] #Finding the closest species to that quantile
relative_male_size_quantiles_table[2,4:9]=louse_data_P[which(abs(louse_data_P$m_f_rat-P_quantiles[2])==min(abs(louse_data_P$m_f_rat-P_quantiles[2]))),c("m_f_rat","male_total_body_length","female_total_body_length","host_weight","louse_species","host_species")][1,] #Finding the closest species to that quantile
relative_male_size_quantiles_table[3,4:9]=louse_data_P[which(abs(louse_data_P$m_f_rat-P_quantiles[3])==min(abs(louse_data_P$m_f_rat-P_quantiles[3]))),c("m_f_rat","male_total_body_length","female_total_body_length","host_weight","louse_species","host_species")][1,] #Finding the closest species to that quantile

#Menoponidae
louse_data_M$louse_species=as.character(louse_data_M$louse_species)
louse_data_M$host_species=as.character(louse_data_M$host_species)
M_quantiles=numSummary(louse_data_M$m_f_rat, statistics = "quantiles", quantiles = c(0.025,0.5, 0.975))$table #Calculating the quantiles of relative male sizes
relative_male_size_quantiles_table[4,4:9]=louse_data_M[which(abs(louse_data_M$m_f_rat-M_quantiles[1])==min(abs(louse_data_M$m_f_rat-M_quantiles[1]))),c("m_f_rat","male_total_body_length","female_total_body_length","host_weight","louse_species","host_species")][1,] #Finding the closest species to that quantile
relative_male_size_quantiles_table[5,4:9]=louse_data_M[which(abs(louse_data_M$m_f_rat-M_quantiles[2])==min(abs(louse_data_M$m_f_rat-M_quantiles[2]))),c("m_f_rat","male_total_body_length","female_total_body_length","host_weight","louse_species","host_species")][1,] #Finding the closest species to that quantile
relative_male_size_quantiles_table[6,4:9]=louse_data_M[which(abs(louse_data_M$m_f_rat-M_quantiles[3])==min(abs(louse_data_M$m_f_rat-M_quantiles[3]))),c("m_f_rat","male_total_body_length","female_total_body_length","host_weight","louse_species","host_species")][1,] #Finding the closest species to that quantile

#Ricinidae
louse_data_R$louse_species=as.character(louse_data_R$louse_species)
louse_data_R$host_species=as.character(louse_data_R$host_species)
R_quantiles=numSummary(louse_data_R$m_f_rat, statistics = "quantiles", quantiles = c(0.025,0.5, 0.975))$table #Calculating the quantiles of relative male sizes
relative_male_size_quantiles_table[7,4:9]=louse_data_R[which(abs(louse_data_R$m_f_rat-R_quantiles[1])==min(abs(louse_data_R$m_f_rat-R_quantiles[1]))),c("m_f_rat","male_total_body_length","female_total_body_length","host_weight","louse_species","host_species")][1,] #Finding the closest species to that quantile
relative_male_size_quantiles_table[8,4:9]=louse_data_R[which(abs(louse_data_R$m_f_rat-R_quantiles[2])==min(abs(louse_data_R$m_f_rat-R_quantiles[2]))),c("m_f_rat","male_total_body_length","female_total_body_length","host_weight","louse_species","host_species")][1,] #Finding the closest species to that quantile
relative_male_size_quantiles_table[9,4:9]=louse_data_R[which(abs(louse_data_R$m_f_rat-R_quantiles[3])==min(abs(louse_data_R$m_f_rat-R_quantiles[3]))),c("m_f_rat","male_total_body_length","female_total_body_length","host_weight","louse_species","host_species")][1,] #Finding the closest species to that quantile

#Philopteridae - Passeriformes
louse_data_P_Passeriformes$louse_species=as.character(louse_data_P_Passeriformes$louse_species)
louse_data_P_Passeriformes$host_species=as.character(louse_data_P_Passeriformes$host_species)
P_Passeriformes_quantiles=numSummary(louse_data_P_Passeriformes$m_f_rat, statistics = "quantiles", quantiles = c(0.025,0.5, 0.975))$table #Calculating the quantiles of relative male sizes
relative_male_size_quantiles_table[10,4:9]=louse_data_P_Passeriformes[which(abs(louse_data_P_Passeriformes$m_f_rat-P_Passeriformes_quantiles[1])==min(abs(louse_data_P_Passeriformes$m_f_rat-P_Passeriformes_quantiles[1]))),c("m_f_rat","male_total_body_length","female_total_body_length","host_weight","louse_species","host_species")][1,] #Finding the closest species to that quantile
relative_male_size_quantiles_table[11,4:9]=louse_data_P_Passeriformes[which(abs(louse_data_P_Passeriformes$m_f_rat-P_Passeriformes_quantiles[2])==min(abs(louse_data_P_Passeriformes$m_f_rat-P_Passeriformes_quantiles[2]))),c("m_f_rat","male_total_body_length","female_total_body_length","host_weight","louse_species","host_species")][1,] #Finding the closest species to that quantile
relative_male_size_quantiles_table[12,4:9]=louse_data_P_Passeriformes[which(abs(louse_data_P_Passeriformes$m_f_rat-P_Passeriformes_quantiles[3])==min(abs(louse_data_P_Passeriformes$m_f_rat-P_Passeriformes_quantiles[3]))),c("m_f_rat","male_total_body_length","female_total_body_length","host_weight","louse_species","host_species")][1,] #Finding the closest species to that quantile

#Menoponidae - Passeriformes
louse_data_M_Passeriformes$louse_species=as.character(louse_data_M_Passeriformes$louse_species)
louse_data_M_Passeriformes$host_species=as.character(louse_data_M_Passeriformes$host_species)
M_Passeriformes_quantiles=numSummary(louse_data_M_Passeriformes$m_f_rat, statistics = "quantiles", quantiles = c(0.025,0.5, 0.975))$table #Calculating the quantiles of relative male sizes
relative_male_size_quantiles_table[13,4:9]=louse_data_M_Passeriformes[which(abs(louse_data_M_Passeriformes$m_f_rat-M_Passeriformes_quantiles[1])==min(abs(louse_data_M_Passeriformes$m_f_rat-M_Passeriformes_quantiles[1]))),c("m_f_rat","male_total_body_length","female_total_body_length","host_weight","louse_species","host_species")][1,] #Finding the closest species to that quantile
relative_male_size_quantiles_table[14,4:9]=louse_data_M_Passeriformes[which(abs(louse_data_M_Passeriformes$m_f_rat-M_Passeriformes_quantiles[2])==min(abs(louse_data_M_Passeriformes$m_f_rat-M_Passeriformes_quantiles[2]))),c("m_f_rat","male_total_body_length","female_total_body_length","host_weight","louse_species","host_species")][1,] #Finding the closest species to that quantile
relative_male_size_quantiles_table[15,4:9]=louse_data_M_Passeriformes[which(abs(louse_data_M_Passeriformes$m_f_rat-M_Passeriformes_quantiles[3])==min(abs(louse_data_M_Passeriformes$m_f_rat-M_Passeriformes_quantiles[3]))),c("m_f_rat","male_total_body_length","female_total_body_length","host_weight","louse_species","host_species")][1,] #Finding the closest species to that quantile

#Philopteridae - Charadriiformes
louse_data_P_Charadriiformes$louse_species=as.character(louse_data_P_Charadriiformes$louse_species)
louse_data_P_Charadriiformes$host_species=as.character(louse_data_P_Charadriiformes$host_species)
P_Charadriiformes_quantiles=numSummary(louse_data_P_Charadriiformes$m_f_rat, statistics = "quantiles", quantiles = c(0.025,0.5, 0.975))$table #Calculating the quantiles of relative male sizes
relative_male_size_quantiles_table[16,4:9]=louse_data_P_Charadriiformes[which(abs(louse_data_P_Charadriiformes$m_f_rat-P_Charadriiformes_quantiles[1])==min(abs(louse_data_P_Charadriiformes$m_f_rat-P_Charadriiformes_quantiles[1]))),c("m_f_rat","male_total_body_length","female_total_body_length","host_weight","louse_species","host_species")][1,] #Finding the closest species to that quantile
relative_male_size_quantiles_table[17,4:9]=louse_data_P_Charadriiformes[which(abs(louse_data_P_Charadriiformes$m_f_rat-P_Charadriiformes_quantiles[2])==min(abs(louse_data_P_Charadriiformes$m_f_rat-P_Charadriiformes_quantiles[2]))),c("m_f_rat","male_total_body_length","female_total_body_length","host_weight","louse_species","host_species")][1,] #Finding the closest species to that quantile
relative_male_size_quantiles_table[18,4:9]=louse_data_P_Charadriiformes[which(abs(louse_data_P_Charadriiformes$m_f_rat-P_Charadriiformes_quantiles[3])==min(abs(louse_data_P_Charadriiformes$m_f_rat-P_Charadriiformes_quantiles[3]))),c("m_f_rat","male_total_body_length","female_total_body_length","host_weight","louse_species","host_species")][1,] #Finding the closest species to that quantile

#Menoponidae - Charadriiformes
louse_data_M_Charadriiformes$louse_species=as.character(louse_data_M_Charadriiformes$louse_species)
louse_data_M_Charadriiformes$host_species=as.character(louse_data_M_Charadriiformes$host_species)
M_Charadriiformes_quantiles=numSummary(louse_data_M_Charadriiformes$m_f_rat, statistics = "quantiles", quantiles = c(0.025,0.5, 0.975))$table #Calculating the quantiles of relative male sizes
relative_male_size_quantiles_table[19,4:9]=louse_data_M_Charadriiformes[which(abs(louse_data_M_Charadriiformes$m_f_rat-M_Charadriiformes_quantiles[1])==min(abs(louse_data_M_Charadriiformes$m_f_rat-M_Charadriiformes_quantiles[1]))),c("m_f_rat","male_total_body_length","female_total_body_length","host_weight","louse_species","host_species")][1,] #Finding the closest species to that quantile
relative_male_size_quantiles_table[20,4:9]=louse_data_M_Charadriiformes[which(abs(louse_data_M_Charadriiformes$m_f_rat-M_Charadriiformes_quantiles[2])==min(abs(louse_data_M_Charadriiformes$m_f_rat-M_Charadriiformes_quantiles[2]))),c("m_f_rat","male_total_body_length","female_total_body_length","host_weight","louse_species","host_species")][1,] #Finding the closest species to that quantile
relative_male_size_quantiles_table[21,4:9]=louse_data_M_Charadriiformes[which(abs(louse_data_M_Charadriiformes$m_f_rat-M_Charadriiformes_quantiles[3])==min(abs(louse_data_M_Charadriiformes$m_f_rat-M_Charadriiformes_quantiles[3]))),c("m_f_rat","male_total_body_length","female_total_body_length","host_weight","louse_species","host_species")][1,] #Finding the closest species to that quantile

#Philopteridae - Galliformes
louse_data_P_Galliformes$louse_species=as.character(louse_data_P_Galliformes$louse_species)
louse_data_P_Galliformes$host_species=as.character(louse_data_P_Galliformes$host_species)
P_Galliformes_quantiles=numSummary(louse_data_P_Galliformes$m_f_rat, statistics = "quantiles", quantiles = c(0.025,0.5, 0.975))$table #Calculating the quantiles of relative male sizes
relative_male_size_quantiles_table[22,4:9]=louse_data_P_Galliformes[which(abs(louse_data_P_Galliformes$m_f_rat-P_Galliformes_quantiles[1])==min(abs(louse_data_P_Galliformes$m_f_rat-P_Galliformes_quantiles[1]))),c("m_f_rat","male_total_body_length","female_total_body_length","host_weight","louse_species","host_species")][1,] #Finding the closest species to that quantile
relative_male_size_quantiles_table[23,4:9]=louse_data_P_Galliformes[which(abs(louse_data_P_Galliformes$m_f_rat-P_Galliformes_quantiles[2])==min(abs(louse_data_P_Galliformes$m_f_rat-P_Galliformes_quantiles[2]))),c("m_f_rat","male_total_body_length","female_total_body_length","host_weight","louse_species","host_species")][1,] #Finding the closest species to that quantile
relative_male_size_quantiles_table[24,4:9]=louse_data_P_Galliformes[which(abs(louse_data_P_Galliformes$m_f_rat-P_Galliformes_quantiles[3])==min(abs(louse_data_P_Galliformes$m_f_rat-P_Galliformes_quantiles[3]))),c("m_f_rat","male_total_body_length","female_total_body_length","host_weight","louse_species","host_species")][1,] #Finding the closest species to that quantile

#Menoponidae - Galliformes
louse_data_M_Galliformes$louse_species=as.character(louse_data_M_Galliformes$louse_species)
louse_data_M_Galliformes$host_species=as.character(louse_data_M_Galliformes$host_species)
M_Galliformes_quantiles=numSummary(louse_data_M_Galliformes$m_f_rat, statistics = "quantiles", quantiles = c(0.025,0.5, 0.975))$table #Calculating the quantiles of relative male sizes
relative_male_size_quantiles_table[25,4:9]=louse_data_M_Galliformes[which(abs(louse_data_M_Galliformes$m_f_rat-M_Galliformes_quantiles[1])==min(abs(louse_data_M_Galliformes$m_f_rat-M_Galliformes_quantiles[1]))),c("m_f_rat","male_total_body_length","female_total_body_length","host_weight","louse_species","host_species")][1,] #Finding the closest species to that quantile
relative_male_size_quantiles_table[26,4:9]=louse_data_M_Galliformes[which(abs(louse_data_M_Galliformes$m_f_rat-M_Galliformes_quantiles[2])==min(abs(louse_data_M_Galliformes$m_f_rat-M_Galliformes_quantiles[2]))),c("m_f_rat","male_total_body_length","female_total_body_length","host_weight","louse_species","host_species")][1,] #Finding the closest species to that quantile
relative_male_size_quantiles_table[27,4:9]=louse_data_M_Galliformes[which(abs(louse_data_M_Galliformes$m_f_rat-M_Galliformes_quantiles[3])==min(abs(louse_data_M_Galliformes$m_f_rat-M_Galliformes_quantiles[3]))),c("m_f_rat","male_total_body_length","female_total_body_length","host_weight","louse_species","host_species")][1,] #Finding the closest species to that quantile

relative_male_size_quantiles_table
write.csv(relative_male_size_quantiles_table,"Table_3_Relative_male_size_quantiles.csv", row.names = F)

########### Table 3: phyl.RMA results and sample sizes ############
table_phyl_RMA_results=rbind(
Philopteridae=c(Intercept=rensch_phyl_RMA_P$RMA.beta[1],Slope=rensch_phyl_RMA_P$RMA.beta[2],rensch_phyl_RMA_P$test,lambda=rensch_phyl_RMA_P$lambda,influence=rensch_phyl_RMA_P_influence, N=length(P_log_female)),
Menoponidae=c(Intercept=rensch_phyl_RMA_M$RMA.beta[1],Slope=rensch_phyl_RMA_M$RMA.beta[2],rensch_phyl_RMA_M$test,lambda=rensch_phyl_RMA_M$lambda,influence=rensch_phyl_RMA_M_influence, N=length(M_log_female)),
Ricinidae=c(Intercept=rensch_phyl_RMA_R$RMA.beta[1],Slope=rensch_phyl_RMA_R$RMA.beta[2],rensch_phyl_RMA_R$test,lambda=rensch_phyl_RMA_R$lambda,influence=rensch_phyl_RMA_P_influence, N=length(R_log_female)),
P_Passeriformes=c(Intercept=rensch_phyl_RMA_P_Passeriformes$RMA.beta[1],Slope=rensch_phyl_RMA_P_Passeriformes$RMA.beta[2],rensch_phyl_RMA_P_Passeriformes$test,lambda=rensch_phyl_RMA_P_Passeriformes$lambda,influence=rensch_phyl_RMA_P_Passeriformes_influence, N=length(P_Passeriformes_log_female)),
M_Passeriformes=c(Intercept=rensch_phyl_RMA_M_Passeriformes$RMA.beta[1],Slope=rensch_phyl_RMA_M_Passeriformes$RMA.beta[2],rensch_phyl_RMA_M_Passeriformes$test,lambda=rensch_phyl_RMA_M_Passeriformes$lambda,influence=rensch_phyl_RMA_M_Passeriformes_influence, N=length(M_Passeriformes_log_female)),
P_Charadriiformes=c(Intercept=rensch_phyl_RMA_P_Charadriiformes$RMA.beta[1],Slope=rensch_phyl_RMA_P_Charadriiformes$RMA.beta[2],rensch_phyl_RMA_P_Charadriiformes$test,lambda=rensch_phyl_RMA_P_Charadriiformes$lambda,influence=rensch_phyl_RMA_P_Charadriiformes_influence, N=length(P_Charadriiformes_log_female)),
M_Charadriiformes=c(Intercept=rensch_phyl_RMA_M_Charadriiformes$RMA.beta[1],Slope=rensch_phyl_RMA_M_Charadriiformes$RMA.beta[2],rensch_phyl_RMA_M_Charadriiformes$test,lambda=rensch_phyl_RMA_M_Charadriiformes$lambda,influence=rensch_phyl_RMA_M_Charadriiformes_influence, N=length(M_Charadriiformes_log_female)),
P_Galliformes=c(Intercept=rensch_phyl_RMA_P_Galliformes$RMA.beta[1],Slope=rensch_phyl_RMA_P_Galliformes$RMA.beta[2],rensch_phyl_RMA_P_Galliformes$test,lambda=rensch_phyl_RMA_P_Galliformes$lambda,influence=rensch_phyl_RMA_P_Galliformes_influence, N=length(P_Galliformes_log_female)),
M_Galliformes=c(Intercept=rensch_phyl_RMA_M_Galliformes$RMA.beta[1],Slope=rensch_phyl_RMA_M_Galliformes$RMA.beta[2],rensch_phyl_RMA_M_Galliformes$test,lambda=rensch_phyl_RMA_M_Galliformes$lambda,influence=rensch_phyl_RMA_M_Galliformes_influence, N=length(M_Galliformes_log_female))
)
table_phyl_RMA_results[,c(-9,-6)]=round(table_phyl_RMA_results[,c(-9,-6)],digits = 2)
table_phyl_RMA_results[,6]=round(table_phyl_RMA_results[,6],digits = 4)

table_phyl_RMA_results

write.csv(table_phyl_RMA_results, file = "Table_3_pRMA_results_and_sapmle_sizes.csv")

############### Figure 2: Louse families ############
louse_data_gg=louse_data
levels(louse_data_gg$louse_family)=c("Philopteridae","Menoponidae","Ricinidae")

fam_fitted=data.frame(rbind(
P_f=c(x=min(P_log_female),xend=max(P_log_female), 
      y=(rensch_phyl_RMA_P$RMA.beta[1]+rensch_phyl_RMA_P$RMA.beta[2]*min(P_log_female)),
      yend=(rensch_phyl_RMA_P$RMA.beta[1]+rensch_phyl_RMA_P$RMA.beta[2]*max(P_log_female))),
M_f=c(x=min(M_log_female),xend=max(M_log_female), 
      y=(rensch_phyl_RMA_M$RMA.beta[1]+rensch_phyl_RMA_M$RMA.beta[2]*min(M_log_female)),
      yend=(rensch_phyl_RMA_M$RMA.beta[1]+rensch_phyl_RMA_M$RMA.beta[2]*max(M_log_female))),
R_f=c(x=min(R_log_female),xend=max(R_log_female), 
      y=(rensch_phyl_RMA_R$RMA.beta[1]+rensch_phyl_RMA_R$RMA.beta[2]*min(R_log_female)),
      yend=(rensch_phyl_RMA_R$RMA.beta[1]+rensch_phyl_RMA_R$RMA.beta[2]*max(R_log_female)))
))
fam_fitted$louse_family=relevel(factor(c("Philopteridae","Menoponidae","Ricinidae")), ref="Philopteridae")

fam_fig=ggplot()+
  facet_wrap(~louse_family, ncol=2) +
  geom_point(data=louse_data_gg, aes(x=log_female_total_body_length, y=log_male_total_body_length),alpha=0.4, shape=1, size=1) +
  coord_fixed(ratio = 1, xlim = c(6.5,9.2), ylim = c(6.5,9.2), expand = TRUE)+
  geom_abline(slope=1,intercept = 0, linetype="dashed")+
   geom_segment(data = fam_fitted, aes(x=x,xend=xend,y=y,yend=yend)
               ,size=1.2 , colour="white",
               show.legend = T) +
  geom_segment(data = fam_fitted, aes(x=x,xend=xend,y=y,yend=yend)
               ,size=1 , colour="grey40",
               show.legend = T) +
  xlab("log(Female body length (µm))")+
  ylab("log(Male body length (µm))")+
  theme(
    strip.text.x = element_text(size=11),
    strip.background = element_rect(fill = "white", colour = "black"),
    panel.background = element_blank(),
    panel.grid.major = element_line(colour = "gray90"),
    panel.grid.minor = element_line(colour = "gray90"),
    panel.border = element_rect(colour = "black", size = 0.5, linetype = 1, fill=NA),
    legend.position = "right"
     ) 
fam_fig

############### Figure 3: Louse families by orders ############
louse_host_order_data_gg=droplevels(louse_data_gg[louse_data_gg$order=="Passeriformes"|
                                       louse_data_gg$order=="Charadriiformes"|
                                       louse_data_gg$order=="Galliformes"
                                                 ,])
louse_host_order_data_gg=droplevels(louse_host_order_data_gg[louse_host_order_data_gg$louse_family!="Ricinidae",])
levels(louse_host_order_data_gg$louse_family)
louse_host_order_data_gg$order=factor(louse_host_order_data_gg$order,levels(louse_host_order_data_gg$order)[c(3,1,2)])

fam_host_order_fitted=data.frame(rbind(
P_Passeriformes_f=c(x=min(P_Passeriformes_log_female),xend=max(P_Passeriformes_log_female), 
                    y=(rensch_phyl_RMA_P_Passeriformes$RMA.beta[1]+rensch_phyl_RMA_P_Passeriformes$RMA.beta[2]*min(P_Passeriformes_log_female)),
                    yend=(rensch_phyl_RMA_P_Passeriformes$RMA.beta[1]+rensch_phyl_RMA_P_Passeriformes$RMA.beta[2]*max(P_Passeriformes_log_female))),
M_Passeriformes_f=c(x=min(M_Passeriformes_log_female),xend=max(M_Passeriformes_log_female), 
                    y=(rensch_phyl_RMA_M_Passeriformes$RMA.beta[1]+rensch_phyl_RMA_M_Passeriformes$RMA.beta[2]*min(M_Passeriformes_log_female)),
                    yend=(rensch_phyl_RMA_M_Passeriformes$RMA.beta[1]+rensch_phyl_RMA_M_Passeriformes$RMA.beta[2]*max(M_Passeriformes_log_female))),
P_Charadriiformes_f=c(x=min(P_Charadriiformes_log_female),xend=max(P_Charadriiformes_log_female), 
                    y=(rensch_phyl_RMA_P_Charadriiformes$RMA.beta[1]+rensch_phyl_RMA_P_Charadriiformes$RMA.beta[2]*min(P_Charadriiformes_log_female)),
                    yend=(rensch_phyl_RMA_P_Charadriiformes$RMA.beta[1]+rensch_phyl_RMA_P_Charadriiformes$RMA.beta[2]*max(P_Charadriiformes_log_female))),
M_Charadriiformes_f=c(x=min(M_Charadriiformes_log_female),xend=max(M_Charadriiformes_log_female), 
                    y=(rensch_phyl_RMA_M_Charadriiformes$RMA.beta[1]+rensch_phyl_RMA_M_Charadriiformes$RMA.beta[2]*min(M_Charadriiformes_log_female)),
                    yend=(rensch_phyl_RMA_M_Charadriiformes$RMA.beta[1]+rensch_phyl_RMA_M_Charadriiformes$RMA.beta[2]*max(M_Charadriiformes_log_female))),
P_Galliformes_f=c(x=min(P_Galliformes_log_female),xend=max(P_Galliformes_log_female), 
                    y=(rensch_phyl_RMA_P_Galliformes$RMA.beta[1]+rensch_phyl_RMA_P_Galliformes$RMA.beta[2]*min(P_Galliformes_log_female)),
                    yend=(rensch_phyl_RMA_P_Galliformes$RMA.beta[1]+rensch_phyl_RMA_P_Galliformes$RMA.beta[2]*max(P_Galliformes_log_female))),
M_Galliformes_f=c(x=min(M_Galliformes_log_female),xend=max(M_Galliformes_log_female), 
                    y=(rensch_phyl_RMA_M_Galliformes$RMA.beta[1]+rensch_phyl_RMA_M_Galliformes$RMA.beta[2]*min(M_Galliformes_log_female)),
                    yend=(rensch_phyl_RMA_M_Galliformes$RMA.beta[1]+rensch_phyl_RMA_M_Galliformes$RMA.beta[2]*max(M_Galliformes_log_female)))))
fam_host_order_fitted$order=factor(c("Passeriformes","Passeriformes","Charadriiformes","Charadriiformes","Galliformes","Galliformes"))
fam_host_order_fitted$louse_family=factor(rep(c("Philopteridae","Menoponidae"),3))
fam_host_order_fitted$order=factor(fam_host_order_fitted$order,levels(fam_host_order_fitted$order)[c(3,1,2)])
fam_host_order_fitted$louse_family=factor(fam_host_order_fitted$louse_family,levels(fam_host_order_fitted$louse_family)[c(2,1)])


fam_host_order_fig=ggplot()+
  facet_grid(order~louse_family) +
  geom_point(data=louse_host_order_data_gg, aes(x=log_female_total_body_length, y=log_male_total_body_length),alpha=0.4, shape=1, size=1) +
  coord_fixed(ratio = 1, xlim = c(6.5,9.2), ylim = c(6.5,9.2), expand = TRUE)+
  geom_abline(slope=1,intercept = 0, linetype="dashed")+
  geom_segment(data = fam_host_order_fitted, aes(x=x,xend=xend,y=y,yend=yend)
               ,size=1.2 , colour="white",
               show.legend = T) +
  geom_segment(data = fam_host_order_fitted, aes(x=x,xend=xend,y=y,yend=yend)
               ,size=1 , colour="grey40",
               show.legend = T) +
  xlab("log(Female body length (µm))")+
  ylab("log(Male body length (µm))")+
  theme(
    strip.text.x = element_text(size=11),
    strip.text.y = element_text(size=11),
    strip.background = element_rect(fill = "white", colour = "black"),
    panel.background = element_blank(),
    panel.grid.major = element_line(colour = "gray90"),
    panel.grid.minor = element_line(colour = "gray90"),
    panel.border = element_rect(colour = "black", size = 0.5, linetype = 1, fill=NA),
    legend.position = "right"
  ) 
fam_host_order_fig


############### Things mentioned in the article ############### 
#FBSSD ratios
#Families
round(prop.table(table(ifelse(louse_data$female_total_body_length>louse_data$male_total_body_length,"FBSSD","MBSSD"))), digits=3)
#Philopterid ecomorphs
round(prop.table(table(ifelse(ecom_data$female_total_body_length>ecom_data$male_total_body_length,"FBSSD","MBSSD"))), digits=3)

#Host order frequencies in the dataset
orders=as.matrix(table(louse_data$order,louse_data$louse_family))
orders[order(rowSums(orders[,1:2]), decreasing = T),]

#Observations that change the significance of pRMA slopes
#Menoponidae - Galliformes
summary(rensch_phyl_RMA_M_Galliformes_jk_results[,-1])
rensch_phyl_RMA_M_Galliformes_jk_results[rensch_phyl_RMA_M_Galliformes_jk_results$p<=0.05,]
names(M_Galliformes_log_female[rensch_phyl_RMA_M_Galliformes_jk_results[rensch_phyl_RMA_M_Galliformes_jk_results$p<=0.05,"row_num"]])
length(names(M_Galliformes_log_female[rensch_phyl_RMA_M_Galliformes_jk_results[rensch_phyl_RMA_M_Galliformes_jk_results$p<=0.05,"row_num"]]))
